# Supplementary material for: Plasma metabolomic and lipidomic signatures characteristic of treatment non-response in rheumatoid arthritis
Source: Front Immunol. 2026 Jun 4;17:1787287. doi: 10.3389/fimmu.2026.1787287 (PMC13275419; doi:10.3389/fimmu.2026.1787287)
Supplement: Supplementary file 1 [file DataSheet1.xlsx]

## Sheet: Supplement Table 1
Supplement Table 1：Table 1 Cohort Grouping Based on DAS28 Index
	Remission (n=12)	Low disease activity (n=4)	Moderate disease activity (n=6)	High disease activity (n=8)	HC (n=10)
Demographics
Female/Male	10/2	1/3	2/4	4/4	5/5
Age, Median [Q1, Q3]	47.5[36.5,54.5]	62[51.5,67.5]	57[51,57]	64.5[57.5,68.5]	55[47,61]
Laboratory Parameters, Median [Q1, Q3]
C-reactive protein (CRP, mg/L)	0.5[0.4,0.95]	1.1[0.45,4.3]	4.25[2.4,11]	28.5[8.25,104.75]
Erythrocyte sedimentation rate (ESR, mm/h)	6[3.5,10]	14[14,16]	19[13,26]	53[48,73]
Rheumatoid factor (RF, IU/mL)	14.55[8.1,47.6], n=10	109, n=1	86.3[19.75,165.05], n=5	222.6[92.5,761.4], n=4
DAS28-CRP	1.61[1.34,2.17]	2.955[2.86,3.075]	4.385[4.03,4.72]	6.035[5.65,6.395]
Disease duration (Year)	1.5[1,6.5]	3.25[0.5,6]	5.5[2,9]	6.5[3.5,10]
Therapeutic agent user, n (%)
methotrexate	3(25.0%)	1(25.0%)	1(16.67%)	2(25.0%)
Leflunomide	1(8.33%)	1(25.0%)		3(37.5%)
Hydroxychloroquine sulfate	4(33.33%)
Etanercept	3(25.0%)		4(66.67%)	1(12.5%)
Adalimumab	1(8.33%)	2(50.0%)	1(16.67%)	2(25.0%)
Note: Q1: 1st quartile, Q3: 3rd quartile, DAS28: Disease Activity Score in 28 joints, HC: healthy controls, Remission: DAS28 Score < 2.6, Low disease activity: 2.6 ≤ DAS28 Score < 3.2, Moderate disease activity: 3.2 < DAS28 Score ≤ 5.1, High disease activity: DAS28 Score > 5.1.

## Sheet: Supplement Table 2A
Supplement Table 2：Results of the analysis of differences in metabolite NEG
Model	Compound	Compound ID	Formula	Description	kingdom	super_class	class	sub_class	HC_1	HC_2	HC_3	HC_4	HC_5	HC_6	HC_7	HC_8	HC_9	HC_10	R_csDMARDs_1	R_csDMARDs_2	R_csDMARDs_3	R_csDMARDs_4	R_csDMARDs_5	R_csDMARDs_6	R_csDMARDs_7	R_csDMARDs_8	R_csDMARDs_9	R_csDMARDs_10	R_TNFa_1	R_TNFa_2	R_TNFa_3	R_TNFa_4	R_TNFa_5	R_TNFa_6	R_TNFa_7	R_TNFa_8	R_TNFa_9	R_TNFa_10	NR_1	NR_2	NR_3	NR_4	NR_5	NR_6	NR_7	NR_8	NR_9	NR_10	Vipscore
NEG	8.23_209.1259n	HMDB0249241	C8H19NO5	2-[Bis-(2-hydroxy-ethyl)-amino]-2-hydroxymethyl-propane-1,3-diol	Organic compounds	Organic nitrogen compounds	Organonitrogen compounds	Amines	12205.1	14221.1	842.305	13993.9	9632.09	17875.4	8327.94	9622.91	906.591	10244.3	5036	12975.4	483929	8633.5	18777.3	3593.13	8818.75	2450.98	17489.3	12750	5241.87	3083.07	29456.9	6491.43	7821.06	5163.21	2226.21	924.884	6261.3	73141.9	37034	6142.06	22376.9	25781.4	10915.4	22702.5	53356.6	17165.9	227201	9090.47	0.946802
NEG	6.83_282.2554n	HMDB0000207	C18H34O2	Oleic acid	Organic compounds	Lipids and lipid-like molecules	Fatty Acyls	Fatty acids and conjugates	651564	1.81632e+06	1.55587e+06	2.3169e+06	4.11277e+06	3.33158e+06	3.10893e+06	2.53853e+06	1.81783e+06	1.4345e+06	379727	2.71735e+06	234902	1.77626e+06	2.72383e+06	445892	1.06079e+06	2.13436e+06	3.08235e+06	1.75942e+06	1.52836e+06	834694	407060	2.22045e+06	3.18266e+06	535353	960797	151257	1.75393e+06	2.00737e+06	2.65209e+06	4.44734e+06	2.59542e+06	1.80313e+06	1.04602e+06	2.69237e+06	3.93463e+06	5.44518e+06	2.17414e+06	1.44414e+06	0.89427
NEG	6.96_173.9982n	HMDB0060015	C6H6O4S	Phenol sulphate	Organic compounds	Organic acids and derivatives	Organic sulfuric acids and derivatives	Arylsulfates	552300	35174.4	140603	310978	56092.8	283184	145092	106421	1.26029e+06	282935	336386	173163	19271.5	90566.6	53165.5	231432	337643	183166	159223	87465.5	38756.8	116803	92418.5	100623	45671.9	169722	72778.5	122759	478026	63498.7	140567	257356	57881.4	186423	133261	647946	297458	293060	206114	123251	0.766746
NEG	6.81_284.2710n	HMDB0000827	C18H36O2	Stearic acid	Organic compounds	Lipids and lipid-like molecules	Fatty Acyls	Fatty acids and conjugates	1.41772e+06	1.10119e+06	922335	820320	1.16035e+06	889924	1.04968e+06	816048	800137	952572	540099	1.14262e+06	769886	1.21099e+06	1.31292e+06	655234	1.12509e+06	655116	2.28145e+06	851502	893560	1.28782e+06	1.93438e+06	1.01732e+06	860234	867025	891690	459718	766737	1.08091e+06	1.25808e+06	1.48203e+06	1.62467e+06	2.48159e+06	1.19344e+06	1.55555e+06	2.04711e+06	2.59969e+06	2.78236e+06	956980	1.16237
NEG	6.77_268.2397n	HMDB0031046	C17H32O2	9E-Heptadecenoic acid	Organic compounds	Lipids and lipid-like molecules	Fatty Acyls	Fatty acids and conjugates	15483.1	23030.8	31405.7	28901.3	52071.6	52770.8	35997.1	29565.7	39238.4	21925	11376.8	46625.6	5288.08	25846.6	28116.9	8243.32	11893	26169.1	32975.1	18847.7	23456.4	67999.6	18429.4	22037.9	34594.1	17183.1	20235.2	7476.17	15230.8	23623.6	32379.8	53783.7	30988.4	27333	24316.9	35530.3	53929.3	40206.5	22715	24301.6	0.801579
NEG	0.48_152.0833n	HMDB0059853	C9H12O2	3,5-Dimethoxytoluene	Organic compounds	Benzenoids	Benzene and substituted derivatives	Methoxybenzenes	46965.4	51204.5	37686.2	29636	28160.3	28646.2	30453.6	30525.6	26611.7	36458.7	27378	23224.8	30933	36142.3	25855.8	33813.1	41848.4	30373.4	24810	29554.9	31974.5	26336.9	32198	35409.8	27533.1	31081.5	38581.1	29663.4	28087.6	20109.2	24046.3	26085.6	23444.2	28797.2	19537.3	21798.7	16618.8	13446.4	17866.1	16640	1.36842
NEG	6.83_256.2398n	HMDB0000220	C16H32O2	Palmitic acid	Organic compounds	Lipids and lipid-like molecules	Fatty Acyls	Fatty acids and conjugates	1.79925e+06	2.16296e+06	1.73124e+06	2.0916e+06	3.26337e+06	2.47346e+06	3.20731e+06	1.89096e+06	1.82997e+06	1.82887e+06	972594	2.75387e+06	1.11284e+06	2.42044e+06	2.87172e+06	1.15017e+06	1.83026e+06	1.77384e+06	3.76842e+06	1.66959e+06	1.66266e+06	2.00343e+06	2.00761e+06	2.00326e+06	2.51777e+06	1.2816e+06	1.7017e+06	747655	1.97273e+06	2.20489e+06	2.85112e+06	3.93236e+06	2.9923e+06	3.31726e+06	1.80798e+06	3.17399e+06	3.6076e+06	4.4659e+06	3.61614e+06	1.76382e+06	1.0497
NEG	6.83_280.2398n	HMDB0000673	C18H32O2	Linoleic acid	Organic compounds	Lipids and lipid-like molecules	Fatty Acyls	Lineolic acids and derivatives	717959	1.20851e+06	1.16789e+06	2.07933e+06	3.47809e+06	2.44311e+06	2.6871e+06	1.38986e+06	1.27415e+06	1.07224e+06	346004	2.72886e+06	250513	1.52845e+06	2.10963e+06	407714	705392	1.55666e+06	2.16621e+06	1.01603e+06	1.18502e+06	734229	318064	1.27109e+06	1.96423e+06	436230	1.02303e+06	135769	864546	1.97113e+06	2.37877e+06	5.24426e+06	1.8914e+06	1.11969e+06	598257	1.94584e+06	2.52019e+06	3.64591e+06	1.65833e+06	1.42236e+06	0.907427
NEG	8.76_178.0475n	HMDB0000150	C6H10O6	Gluconolactone	Organic compounds	Organic oxygen compounds	Organooxygen compounds	Carbohydrates and carbohydrate conjugates	58155.4	34522.4	38229.6	54068.5	72576.3	43508.2	64674.8	46271.3	54932.2	62477.5	43356.7	11143.8	42932.1	22107.4	56841.3	26818.8	33193.9	29873.7	5536.94	58184	55873.3	16884.2	54603.4	62585.4	45654.9	61639.4	38579.1	31611.2	31156.2	27147.3	23246.6	29144.6	32633.1	27605.7	93742.1	31122.6	30591.4	11317.2	29205.9	34651.2	1.2982
NEG	7.25_202.0949n	HMDB0029047	C8H14N2O4	Serylproline	Organic compounds	Organic acids and derivatives	Carboxylic acids and derivatives	Amino acids, peptides, and analogues	425039	459787	880510	1.79407e+06	1.40539e+06	1.05235e+06	1.18735e+06	1.1343e+06	983031	1.2388e+06	921024	717545	1.22676e+06	406447	1.4715e+06	522240	357493	617268	1.11035e+06	580050	578854	834012	311956	665639	1.19045e+06	1.28318e+06	613722	909527	1.5986e+06	1.44781e+06	1.03772e+06	1.19589e+06	1.40058e+06	1.06133e+06	1.48378e+06	1.04335e+06	1.3204e+06	2.11344e+06	1.16586e+06	980708	0.729186
NEG	8.78_180.0631n	HMDB0000122	C6H12O6	D-Glucose	Organic compounds	Organic oxygen compounds	Organooxygen compounds	Carbohydrates and carbohydrate conjugates	2.19866e+06	2.95655e+06	3.15583e+06	2.77761e+06	3.50061e+06	2.2894e+06	2.03066e+06	2.63238e+06	3.83406e+06	2.15655e+06	2.62056e+06	743524	1.98905e+06	1.12509e+06	2.85116e+06	1.96241e+06	2.02714e+06	1.86707e+06	2.66696e+06	2.05503e+06	2.17105e+06	447501	2.18224e+06	2.96106e+06	3.35712e+06	3.29931e+06	2.54612e+06	2.33977e+06	3.81555e+06	3.57491e+06	2.0579e+06	2.63223e+06	2.93274e+06	2.93129e+06	8.9797e+06	3.06267e+06	2.29863e+06	7.62959e+06	3.2587e+06	2.77961e+06	0.702498
NEG	6.68_434.3389n	HMDB0003533	C27H46O4	3a,7a,12a-Trihydroxy-5b-cholestan-26-al	Organic compounds	Lipids and lipid-like molecules	Steroids and steroid derivatives	Bile acids, alcohols and derivatives	51753.1	19545.5	76276.2	35531.2	69466.6	27724.5	22728.3	39758.8	81345.9	31556.5	36703.4	47797.8	10105.1	14581.8	39360.4	22247.4	20186.1	9512.84	36729.9	11747.2	18440	152341	111356	17953.7	28325.7	42991.9	27467.9	34231.8	27690.1	26047.6	44997.4	44906.5	81440.1	19903.2	62310.3	41527.9	70529	40085.9	43068.9	80727	0.838254
NEG	6.66_412.3545n	HMDB0011552	C25H48O4	MG(0:0/22:1(13Z)/0:0)	Organic compounds	Lipids and lipid-like molecules	Glycerolipids	Monoradylglycerols	14509.5	4645.18	44899.5	10668	26733	11271.7	6289.1	37951	47260.4	8552.28	12540.3	11233	1817.6	5882.76	10290.6	5208.59	6574.1	1456.43	13699.3	2980.07	4130.68	47973.6	42152.4	8418.57	11492.7	19961.2	9470.28	10277.8	14259.9	5302.26	11356.1	5395.82	38295.9	8922.5	20998.7	15059	27617.7	8721.75	18501.8	16988.3	0.866059
NEG	8.78_162.0526n	HMDB0000321	C6H10O5	2-Hydroxyadipic acid	Organic compounds	Lipids and lipid-like molecules	Fatty Acyls	Fatty acids and conjugates	157776	211556	223851	196202	237629	169579	139412	187236	261066	160282	190351	59872.4	154376	86921.6	206850	149180	147419	136286	173711	155178	156583	38127.6	165573	219716	230107	235664	190977	177337	282775	251448	142123	184483	210833	205576	650728	228846	161969	515821	235567	213679	0.682829
NEG	6.79_420.3235n	HMDB0247056	C26H44O4	6-Ethylchenodeoxycholic acid	Organic compounds	Lipids and lipid-like molecules	Steroids and steroid derivatives	Bile acids, alcohols and derivatives	29951.1	20305	53118.8	27219.6	48960.3	25716	25557.9	20708.7	45767.3	28714	21701.8	37036	13573.9	16847.8	36164.4	10822.9	14923.6	8568.21	25970.2	10290.8	13285.7	108265	91906.7	13975	22118.6	35756.7	18240.9	23818.8	21743.4	20693.9	34725.7	39347.4	92755.3	19749.1	50329	45838.5	66720.2	45655.3	37060.9	55521	0.887758
NEG	6.68_410.3389n	HMDB0011553	C25H46O4	MG(0:0/22:2(13Z,16Z)/0:0)	Organic compounds	Lipids and lipid-like molecules	Glycerolipids	Monoradylglycerols	7716.74	3560.61	41322.7	10180.2	15933.9	8965.59	5782.53	25957	38569.3	8786.7	9578.71	13603.6	2485.57	3198.1	7860.16	4904.95	3320.15	1319.36	10479.2	3922.44	2964.65	54753	37112	4372.45	7174.4	19375.6	5554.65	9970.97	15593.2	2116.27	10423.2	9227.56	29389	8673.31	22946.6	13685.2	31713.5	12724.2	16150.5	16482.9	0.852339
NEG	6.72_424.3548n	HMDB0244746	C26H48O4	Bis(7-methyloctyl) Cyclohexane-1,2-dicarboxylate	Organic compounds	Lipids and lipid-like molecules	Fatty Acyls	Fatty alcohol esters	19872	10649.2	68779.2	20692.5	36563	20417.3	15724.5	49289.2	60141.7	19145.6	18234.2	19241.2	6428.34	8243.35	20702.4	12898.3	8841.61	4540.19	28040.8	7600.66	6195.66	82671.4	68154	10848.2	17138	35891.4	16684.5	16240.3	25663.3	6448.04	21951.9	13661.6	68742.8	14990	36786.3	39739	60190	26433	32110.5	29221.2	0.859796
NEG	8.78_86.0366n	HMDB0000549	C4H6O2	gamma-Butyrolactone	Organic compounds	Organoheterocyclic compounds	Lactones	Gamma butyrolactones	29738.3	37179.1	41020.5	36400.2	42164.5	30173.4	27393	32110.2	44959.7	32232.3	36983.2	13594.9	30935.1	19240.2	39135.9	28408.7	29350.1	26234.4	32232.9	29872.3	30230.5	11162.6	32139	42112.7	44045.4	41613.8	36572.2	33201.2	53694.1	46486.8	26186.5	35537.7	38774.8	36999.9	128353	40062.7	29168.1	94767.5	42439.7	38153.3	0.644692
NEG	8.06_204.0895n	HMDB0000929	C11H12N2O2	L-Tryptophan	Organic compounds	Organoheterocyclic compounds	Indoles and derivatives	Indolyl carboxylic acids and derivatives	511109	275303	191785	221280	233036	229089	214722	232827	231667	297415	338275	170408	212638	227195	273067	187652	105510	220821	188715	141997	302116	169290	143582	363254	344564	273655	332895	524946	262205	437084	257936	229945	380926	347763	347134	443382	148254	390304	431694	406629	0.865513
NEG	6.68_436.3546n	HMDB0001231	C27H48O4	27-Deoxy-5b-cyprinol	Organic compounds	Lipids and lipid-like molecules	Steroids and steroid derivatives	Bile acids, alcohols and derivatives	68757	30872.5	108275	49004.7	98747.8	40163.8	32065.9	70716.1	117971	39219.8	50504.5	68625.5	14796	17034.6	48448.7	29018.5	23451.6	11932.6	54614.2	16253.3	21086.3	168319	133575	22730.5	38336.5	62835.6	41924.5	39756.4	37454.2	28793.6	53480.9	66940.1	108710	31383.7	75850.2	61072.8	85252.4	52140	60920.4	97326	0.904951
NEG	6.83_270.2553n	HMDB0002259	C17H34O2	Heptadecanoic acid	Organic compounds	Lipids and lipid-like molecules	Fatty Acyls	Fatty acids and conjugates	29959	40546.6	29806.6	28375.4	53410.4	47739	38264.2	36611.8	40181.4	30840.9	16245.4	43317	12775.7	35084.8	40557.9	15890.3	21844.7	31112.9	67469.1	19337.8	22095.2	38033.2	41477.6	25070.8	36151.6	15226.7	31178.5	10049.9	21496.8	37205.4	41396	57618.9	41024.8	47446.1	32119.7	45102.5	58106.1	80465.8	46597.8	30399.3	1.00481
NEG	8.84_142.9748m/z	HMDB0001429	H3O4P	Phosphate	Inorganic compounds	Homogeneous non-metal compounds	Non-metal oxoanionic compounds	Non-metal phosphates	1312.42	2444.98	1529.04	1361.16	2224.61	2005.11	943.293	1754.41	892.927	1247.1	1809.19	1873.72	987.693	1669.5	813.416	2428.49	3201.25	1345.56	2709.48	1184.26	721.576	964.25	1372.39	2086.15	1643.89	1598.12	2502.35	2016.75	1841.66	2218.41	2456.02	2562.26	1527.38	2322.23	1209.86	2358.73	1974.74	2395.12	2174.99	1787.54	0.739806
NEG	8.82_410.0827m/z	HMDB0242136	C17H18FN3O6S	Sulfociprofloxacin	Organic compounds	Organoheterocyclic compounds	Quinolines and derivatives	Quinoline carboxylic acids	30300.3	42260.1	34163.2	22853	20481.5	16001.9	26496.8	36263.3	35383.9	26028.8	32641.5	32982.8	45399	57605.3	49878.2	47362.9	52587.1	27053.5	84092.2	32086.9	33577.4	14144.4	10977.6	30173	21191.8	18830.5	17169.9	17892.6	37499	28786.1	22372.9	33070.9	27367.8	34794.2	26776.1	29816.1	27936.7	65360.6	28945.4	18910.8	1.17279
NEG	8.86_316.1157m/z	HMDB0037839	C12H19N3O7	N-(1-Deoxy-1-fructosyl)histidine	Organic compounds	Organic acids and derivatives	Carboxylic acids and derivatives	Amino acids, peptides, and analogues	5608.67	4429.61	4327.2	7921.28	4590.08	6122.77	4623.68	6523.84	7208.57	4966.24	9537.01	25231.8	5596.75	8639.1	7924.98	17685.4	7009.05	14246.9	13612.4	9367.57	10321.3	18613.4	4607.3	10653.9	10585.6	15689.6	17183.1	16879.2	19308.3	19484.5	16965.6	31206.7	8508.19	6667.5	13600.7	11031	14707.5	12610.6	24264.6	14306.3	1.53215
NEG	8.86_242.0794m/z	HMDB0060478	C9H13N3O5	gamma-Glutamyl-beta-cyanoalanine	Organic compounds	Organic acids and derivatives	Carboxylic acids and derivatives	Amino acids, peptides, and analogues	7687.69	6010.12	7055.42	12196.4	8298.93	10213.9	8165.17	9506.28	10350.8	7968.63	11395.4	35426	9004.34	11284.7	11648	23530.9	11936	23664.4	19204.7	11183	14898.4	24361.5	5786.6	17011.2	12269.6	25984.2	21723.7	23042.9	28778	30078	22128.7	44847.5	13275.5	10642.1	20837.5	16813.7	17859	17842.1	35438.8	19433.3	1.41398
NEG	8.84_206.1029m/z	HMDB0000062	C7H15NO3	L-Carnitine	Organic compounds	Organic nitrogen compounds	Organonitrogen compounds	Quaternary ammonium salts	28097.6	29282.3	25141.9	33145.3	28138.9	24834	16603.8	30243.5	38009.3	20432.7	35562	19176.8	13420.6	15034.6	35098.6	35800.5	17968.6	27914.2	30362.6	19374.6	18717.9	24022.9	18728.5	29075.1	31402	35048.4	21063.7	33945.6	48703.9	38147.1	46931.9	28762.7	18843.5	22951.3	36814	46378.7	13636.8	50720.1	41906.1	34926.5	0.633108
NEG	8.84_220.1185m/z	HMDB0254992	C8H17NO3	N-(2-Hydroxypropyl)valine	Organic compounds	Organic acids and derivatives	Carboxylic acids and derivatives	Amino acids, peptides, and analogues	53451.7	50861.2	44309.7	60693.4	52656.4	47189.6	31302.8	59634.3	72074.9	38238.4	67255.8	36471.6	26657.9	29496.4	70402.7	73851.3	39587.6	56279.5	72092.8	41279	40789.4	48687.8	37889.1	61126.4	66364.6	72124.1	43197.2	70592.4	102593	83495.7	104654	59817.1	41826.8	52908.4	83183.2	104844	30078.4	122129	90319.9	82201.3	0.781788
NEG	8.82_400.1816m/z	HMDB0248624	C19H31NO6S	artemisone	Organic compounds	Lipids and lipid-like molecules	Prenol lipids	Sesquiterpenoids	4324.05	5783.3	6592.23	6786.68	6876.26	2439.97	2849.53	7094.72	12085	4030.84	9731.77	1333.52	770.84	1062.94	8462.02	3884.38	1059.56	4606.72	5738.08	3930.8	3377.64	1138.05	3168.9	7245.02	9713.29	8460.34	3733.85	6057.31	11112.7	8636.98	7868.3	4906.67	2599.09	5845.9	17097.6	12276.7	1210.62	22005.9	10100	7167.05	0.66807
NEG	8.82_240.0661m/z	HMDB0246984	C13H9NO	Acridone	Organic compounds	Organoheterocyclic compounds	Quinolines and derivatives	Benzoquinolines	15773.2	22029	16298.7	11653.4	8681.59	8587.61	9892.31	13230.6	10946.8	8550.92	10779.9	13571.4	15547.5	15631.8	13251.7	16669.6	15450.9	11458.1	35862.3	9669.74	12312.8	4671.96	3706.68	10727.2	6090.91	5132.5	4328.34	6078.24	10502.2	8997.06	5679.52	10874.6	7265.47	9318.39	5765.92	8866.43	6343.91	16070.9	6291.79	5026.17	1.21999
NEG	8.82_258.0741m/z	HMDB0257251	C8H11N3O4	4-((2-Nitro-1H-imidazol-1-yl)methoxy)-2-buten-1-ol	Organic compounds	Organic 1,3-dipolar compounds	Allyl-type 1,3-dipolar organic compounds	Organic nitro compounds	2122.07	1735.12	2427.96	2123.28	1934.26	1551.8	721.752	2297.46	1696.88	697.452	2855.82	1562.69	485.033	596.851	3279.29	3082.43	1758.06	2341.68	2751.84	1527.57	1002.97	1252.07	944.209	1862.6	1587.25	2165.6	1041.74	1916.62	2204.37	2765.54	3713.47	2384.22	1298.97	1339.75	1846.5	3050.79	507.113	3909.65	5079.32	2672.87	0.695405
NEG	8.84_146.0819m/z	HMDB0012815	C5H11NO	5-Aminopentanal	Organic compounds	Organic oxygen compounds	Organooxygen compounds	Carbonyl compounds	15903.8	15105.7	15334.5	20680.1	17561.4	16358.7	10316.8	17440.6	20595	11177.1	18624	11439.2	8388.87	8989.92	23868.6	24064.3	10843.3	18196.1	20310.6	12947.9	13922.4	14092.9	11124.2	20875.2	17420.9	24854.1	13503.3	23391.6	34144.2	25615.2	32147.6	18452.1	13399.7	17146.2	28358.6	32339.6	8905.05	35559.1	29643.5	25001.4	0.736995
NEG	8.84_509.1464m/z	HMDB0041535	C27H26O10	Piperenol A triacetate	Organic compounds	Organic acids and derivatives	Carboxylic acids and derivatives	Pentacarboxylic acids and derivatives	9450.73	18276.1	15375.1	4061.73	4012.43	5963	7469.77	16098.8	12148.9	8729.93	12029	13666.8	23064.3	23326.3	23581.5	26071.3	24051.7	16321.5	67622.9	13307.8	16009.5	8461.12	3082.82	11812.7	7913.87	6935.77	4874.28	6861.75	14665.1	14218.6	8598.62	20212.2	14657.3	15961.2	8666.54	15642.5	12609.9	41310.5	8887.82	9779.99	1.2522
NEG	8.84_238.0504m/z	HMDB0033757	C14H9NO3	Marcanine A	Organic compounds	Organoheterocyclic compounds	Quinolines and derivatives	Benzoquinolines	5144	8042.68	6585.26	4492.09	3236.75	3049.97	3343.17	5476.02	4673.73	3253.56	5381.66	6672.68	7711.25	7136.29	7102.26	10655.4	7954.51	5277.17	16934.3	3957.66	4152.02	2392.23	1100.6	4607.78	2825.06	2710.47	2668.95	3623.77	5226.09	3709.77	2226.14	3866.65	3626.79	5266	4493.08	3297.39	4158.94	7406.91	2461.94	3436.96	1.19048
NEG	8.84_327.0615m/z	HMDB0060868	C15H10N2O4	Phenytoin quinone	Organic compounds	Organoheterocyclic compounds	Azolidines	Imidazolidines	74503.3	106643	78354.3	51473.1	46792.2	47271.9	55904.3	80318.4	60277.7	56224.9	57009.3	64239	101914	116995	85060.5	110322	116208	79356.7	203078	59542.9	70873.9	32507.1	31469.9	57996.6	50299.4	39506.2	40043	45919.9	61634.5	57559.3	51966.9	72961.9	57172.1	71587.6	47939.2	58305.7	60933.7	103181	54387	46471.4	1.18925
NEG	8.84_265.0612m/z	HMDB0249593	C14H8N2O	Canthin-6-one	Organic compounds	Alkaloids and derivatives	Indolonaphthyridine alkaloids	-	20733.8	29415.5	20745.1	13431.1	12433.8	13123.3	15174	20683.7	13831.9	13691.2	13481.9	15602.2	25072.2	26241.7	18802.2	27111.6	25384.4	18468.6	57880.8	13081.9	16876.4	6450.32	5273.98	14197.8	10423.2	10096.6	7702.03	11212.5	15320.2	13392.3	12371.3	18017.5	12159.8	17441.2	9392.18	14527.2	11542.4	27624.6	11477.3	12106	1.15523
NEG	8.84_491.1360m/z	HMDB0037338	C27H24O9	Americanin B	Organic compounds	Organoheterocyclic compounds	Benzodioxanes	Phenylbenzodioxanes	103188	141825	99181.8	60282.1	62257.4	67286.9	72808.1	98077	75311.9	76873.2	82056.7	88315.7	121873	130694	97789.7	131801	134614	80192.4	318537	68107	80163	39225.9	28331.8	65608.7	55325	52030.6	52567.3	56543.1	82794	79734.4	71230.8	96511.8	74049.8	91296	53736.3	78773.9	65302.6	162217	64361.3	59881	1.17334
NEG	9.23_187.1084m/z	HMDB0000206	C8H16N2O3	N6-Acetyl-L-lysine	Organic compounds	Organic acids and derivatives	Carboxylic acids and derivatives	Amino acids, peptides, and analogues	11099.5	10360.7	10474.1	16910.1	19355.9	18106	10346.4	9252.58	31447.6	11514.7	20105.8	1741.75	6120.19	4177.75	14412.9	7512.31	3246.28	12084	15481.3	11627.6	22014	1360.17	15315.3	11958.5	18365	12208.6	12302.5	26416.7	17033.4	33858.6	14708	14152.7	10316	15702.1	35552.9	19134.9	9667.08	54548.1	24222.5	22544.7	0.691091
NEG	9.14_157.0250m/z	HMDB0000300	C4H4N2O2	Uracil	Organic compounds	Organoheterocyclic compounds	Diazines	Pyrimidines and pyrimidine derivatives	1237.43	1962.41	1195.95	1678.93	1408.95	886.987	1572.09	1040.57	1434.41	1734.68	1733.4	1225.93	2134.82	2185.54	1215.66	1266.17	2490	1847.9	51.6355	1955.43	3452.76	1708.97	2331.05	2060.59	1470.63	1377.08	1184.93	1915.15	1706	1514.5	1953.56	1702.1	2580.8	2144.02	2538.73	1918.76	1153.41	225.403	1841.44	779.814	1.24459
NEG	9.40_173.0927m/z	HMDB0256575	C6H12N2O	piperidine-1-carboxamide	Organic compounds	Organoheterocyclic compounds	Piperidines	Piperidinecarboxylic acids and derivatives	6562.78	6900.89	6263.79	5362.48	10783.2	7362.14	3535.1	3621.86	13120	8742.35	7125.51	2534.87	5044.27	6015.84	8234.11	9576.1	4616.18	7001.73	12902.9	10409.8	10841.5	2930.59	5439.23	7292.34	6646.51	10327.3	4265.74	8166	7751.89	14585.3	6230.75	7979.92	6723.4	6396.12	33723.8	8182.38	7352.24	53452.7	22430.9	13637.4	0.755937
NEG	9.38_157.0515m/z	HMDB0246643	C8H6N4	5,6-Dimethyl-2,3-pyrazinedicarbonitrile	Organic compounds	Organoheterocyclic compounds	Diazines	Pyrazines	102462	106854	81546.7	79550	78199.6	88936.3	106800	111091	83327.9	94822.1	94939.9	98493.9	146391	156730	122075	182764	213475	157808	11740.1	115083	132202	101979	99278.6	108526	106279	104365	106018	103971	92703.1	115573	122583	116719	121237	127774	104146	93968.3	133882	7348.38	100063	103789	1.19551
NEG	8.90_367.1046m/z	HMDB0030669	C17H20O9	3-Feruloylquinic acid	Organic compounds	Organic oxygen compounds	Organooxygen compounds	Alcohols and polyols	3512.76	5147.71	2745.82	3005.54	4250.53	4364.31	4838.51	4648.28	3482.2	4687.9	5812.13	4323.67	7354.35	7426.22	6817.87	15283.2	14638.6	11213.4	52974	6092.17	9188.64	1493.42	3934.44	9940.2	7540.12	11837.8	10717.8	11634.8	13502.2	12813	14756.7	18009.3	14266.2	30392.3	13107.9	17318.5	16577.7	42721.3	16951.9	19270.7	1.55122
NEG	8.93_180.0873m/z	HMDB0246693	C6H15NO5	D-Glucamine	Organic compounds	Organic oxygen compounds	Organooxygen compounds	Carbohydrates and carbohydrate conjugates	2394.11	2950.46	2413.53	2951.1	1470.11	2429.92	11441.5	2168.53	1447.6	3176.53	2639.24	2517.95	18841.5	5489.4	2652.42	21183.7	4917.44	6574.03	10530.9	18042.2	4488.51	4076.09	11479.2	4899.05	3106.9	4048.02	6207.84	2002.1	2284.83	2665.37	7296.12	4213.49	3677.94	9622.07	6125.71	16391.1	4954.68	12846	2832.73	12754.1	1.23903
NEG	8.88_302.1001m/z	HMDB0000086	C8H20NO6P	Glycerophosphocholine	Organic compounds	Lipids and lipid-like molecules	Glycerophospholipids	Glycerophosphocholines	2191.68	2028.1	1989.71	4843.36	1911.54	3302.75	1835.33	2612.85	3058.42	3161.71	5389.52	14591.2	2200.56	3861.51	3880.44	7970.49	3374.15	8129.59	6445.78	3621.57	3958.79	7950.04	1912.05	4733.63	3389.84	6972.78	7762.49	7886.41	9375.67	10274.9	6324.16	15327	3823.36	2802.79	3284.36	4855	6689.67	4920.75	11141.1	6997.47	1.36523
NEG	8.86_203.1032m/z	HMDB0029052	C8H16N2O4	Serylvaline	Organic compounds	Organic acids and derivatives	Carboxylic acids and derivatives	Amino acids, peptides, and analogues	2226.9	1988.56	2105.14	2447.58	1645.84	2190.93	1170.79	2997.49	2776.03	1532.88	2561.5	1986.28	829.822	1585.84	2932.26	3030.45	1619.56	2383.44	2756.25	1112.1	1305.11	2357.27	1662.08	2901.02	2468.46	2600.71	1663.42	2879.61	3892.34	3635.56	4160.91	2508.27	1227.92	1657.17	2036.75	3749.74	1072.67	3693.37	3545.08	3539.09	0.71683
NEG	8.86_356.1033m/z	HMDB0250889	C12H17N5O3S	4-(N,N-Dimethylsulfamoyl)-7-piperazino-benzofurazan	Organic compounds	Organoheterocyclic compounds	Diazinanes	Piperazines	49703.7	68208.3	48898.3	28809.2	29850.5	30393.8	38950.4	50642.2	36298.5	38618	34573.6	43760.4	65908.1	73142.1	49727.3	69803.9	70698.9	46327.3	161702	32756.5	42981.3	20037.5	14010.7	35132	31285.1	23467	21877.5	27448.2	37856.5	34315	30133.6	46902.4	37231.9	45915.4	24498.8	40183.4	32580.5	76844.4	31364	31229.7	1.1745
NEG	9.08_116.0462m/z	HMDB0000128	C3H7N3O2	Guanidoacetic acid	Organic compounds	Organic acids and derivatives	Carboxylic acids and derivatives	Amino acids, peptides, and analogues	1398.8	790.163	1743.8	1538.81	2029.52	1835.6	708.026	1426.91	2045.42	1335.3	1493.68	730.093	1462.95	1353.31	1496.63	1250.13	1046.5	1498.36	963.099	1643.58	1387.99	1047.43	1237.7	951.068	1451.51	1448.14	1583.12	1850.83	2676.53	1964.02	408.77	1517.26	1405.85	1042.4	2383.49	1146.53	1191.77	500.19	1830.4	2240.66	0.640049
NEG	8.97_130.0618m/z	HMDB0258910	C3H7N3	tetrahydrotriazine	Organic compounds	Organoheterocyclic compounds	Triazines	1,2,3-triazines	10231.3	32317.3	5586.22	38762.7	20746	30838.2	25951.8	18209.8	79547.7	8447.94	36884.2	25598.5	21234.8	8463.6	50991.4	23787.7	37818.1	23455.1	40797.4	10541.8	13190.1	17949.3	19084.9	28535.4	38551	18914.7	30810.4	63612	41920.5	18180.4	44363.6	22534.2	12991.5	11378.1	20394.1	38319.7	30417.2	104151	21783.2	81001.8	0.730524
NEG	9.03_291.0404m/z	HMDB0251422	C16H8N2O4	Dinitropyrene	Organic compounds	Benzenoids	Pyrenes	-	19175.5	23979.1	17710.3	10608.9	10822.5	11884.6	15445.4	18699.8	15402.8	15487.3	14174.1	14592.3	28192.1	37327.8	21019.6	30723.6	29897.5	19028.8	40659	14832.4	16062.9	9401.4	8781.48	11257.9	10835.5	8479.79	8136.44	9477.33	12007.8	10024.4	12150.2	16515.1	11022.8	15410.1	8156.26	13171.3	13212.5	23173.8	10264.4	10717	1.2505
NEG	8.76_114.0558m/z	HMDB0000162	C5H9NO2	L-Proline	Organic compounds	Organic acids and derivatives	Carboxylic acids and derivatives	Amino acids, peptides, and analogues	354692	319672	291749	377709	304717	339442	251497	206282	340222	308873	429356	399324	606918	199463	559508	406359	250367	232200	219115	288672	514005	468404	290677	390086	362614	612070	445369	635914	379941	760951	331455	337241	221450	331162	403095	586989	305973	246752	493439	403841	1.05415
NEG	8.76_215.0325m/z	HMDB0304061	C5H13O7P	2-C-methyl-D-erythritol-4-phosphate	Organic compounds	Organic acids and derivatives	Organic phosphoric acids and derivatives	Phosphate esters	410550	622571	648456	663964	871034	636783	393143	577349	944405	479212	745201	297613	420627	252427	544314	656408	702741	583391	1.26129e+06	541761	729952	174272	706685	1.02875e+06	1.10383e+06	1.14309e+06	943908	816653	1.35108e+06	1.3589e+06	901513	998625	1.05601e+06	1.03967e+06	1.68416e+06	1.05624e+06	791937	2.78066e+06	1.36769e+06	1.08808e+06	0.997998
NEG	8.76_217.0294m/z	HMDB0014404	C6H8N2O2S	Sulfanilamide	Organic compounds	Benzenoids	Benzene and substituted derivatives	Benzenesulfonamides	109863	179185	186493	196997	260783	186074	105957	166615	286331	131953	225549	82056.6	117077	68449.7	151718	183914	202347	163765	400461	158934	211549	47853.4	201176	312750	339632	345010	283407	236839	420753	418794	268291	297594	315654	315680	498284	326257	236699	889497	413155	326811	1.00638
NEG	8.76_237.0612m/z	HMDB0003072	C7H12O6	Quinic acid	Organic compounds	Organic oxygen compounds	Organooxygen compounds	Alcohols and polyols	11903.4	6899.6	7155.1	10028.1	16025	8212.65	14708	9249.43	9768.46	13151.5	8330.82	1250.28	7907.26	4464.63	11113.7	3377.03	5149.77	5358.33	264.39	11895.2	10348.6	2966.8	9351.22	12138.6	9162.21	11682.1	7399.13	5131.01	4998.15	5559.7	5392.28	5501.68	6311.55	5595.17	19890.6	6450.85	6411.79	2022.81	6055.96	7943.23	1.41031
NEG	8.76_334.1249m/z	HMDB0005765	C11H19N3O6	Ophthalmic acid	Organic compounds	Organic acids and derivatives	Carboxylic acids and derivatives	Amino acids, peptides, and analogues	10419.7	15708.9	15881.6	11154.8	10405.5	9226.07	5935.28	9927.9	11426.4	10025.3	12073.6	2743.41	7037.72	5631.35	9959.25	8864.61	9633.1	5926.29	28530.5	4657.16	5371.11	751.94	5765.56	5712.76	11789.8	8545.15	11615.3	8253.49	12465.8	13795.3	9479.14	6553.24	8454.3	11948.8	10278.6	10736.3	5597.54	14366.6	10489.1	10063.7	0.685709
NEG	8.76_344.0740m/z	HMDB0001016	C9H18NO8P	D-4'-Phosphopantothenate	Organic compounds	Organic acids and derivatives	Carboxylic acids and derivatives	Amino acids, peptides, and analogues	2742.76	3127.54	6999.64	7709.17	9516.97	4230.39	2372.52	3247.41	13406.4	746.99	3236.69	6.04408e-07	1343.53	6.04408e-07	4958.37	324.721	6.04408e-07	689.661	1643.8	802.463	2303.7	200.758	372.668	7413.72	6545.12	8619.62	1272.97	1598.66	5922.38	4283.37	280.876	1702.89	2578.37	2331.25	16596.5	2122.64	2296.29	28711.6	5423.62	2772.91	0.904368
NEG	8.76_294.1187m/z	HMDB0243858	C10H19NO6	1-Deoxy-1-morpholino-D-fructose	Organic compounds	Organoheterocyclic compounds	Oxazinanes	Morpholines	23539	27609.4	32905.5	36155.9	41823	30682	15901.9	17263.3	53831.2	21306.8	37141.1	7711.61	35949.1	4068.62	53740.8	17166.1	7894.82	9968.55	15642.3	17569	31609.3	5391.23	15306.7	28949.7	43042.6	75915.1	33703.3	45330.7	42874.1	89252.6	17313.6	22866.2	17447	21902.2	100333	57990.1	19329	63333.1	46769	32395.9	0.72422
NEG	8.76_277.0323m/z	HMDB0249913	C5H13O8P	Polyribosylribitolphosphate	Organic compounds	Organic oxygen compounds	Organooxygen compounds	Carbohydrates and carbohydrate conjugates	103150	170132	155948	122366	137040	94377.5	68647.6	107249	150215	66190.7	110054	55611.5	64842.1	58640.6	115380	101609	95472.7	92426.2	146701	86721.7	88357.6	20346.3	65196.5	108077	110588	122323	76710.2	98406.2	141252	150257	84282.9	97871.9	108392	108630	162055	104040	115171	244225	170880	87678.8	0.640413
NEG	8.76_269.0871m/z	HMDB0029955	C9H18O9	D-erythro-L-galacto-Nonulose	Organic compounds	Organic oxygen compounds	Organooxygen compounds	Carbohydrates and carbohydrate conjugates	15022.1	17086.1	20665.6	22280.7	27345.7	15945.5	11740	13480.7	30387.2	11632.4	16041.8	4430.61	9783.7	4394.69	18373.3	8846.14	6620.38	9501.26	11906.2	10248.5	9843.02	2587.73	9953.22	18986.9	24104.3	23382	14390.5	11031.4	20279.3	20015.1	12575.6	14494.6	11809	12832.7	55666	15461.8	13097.9	46282.4	20037.1	14491.1	0.814362
NEG	8.74_209.0402m/z	HMDB0243655	C9H7F5	1-(Pentafluorophenyl)propane	Organic compounds	Benzenoids	Benzene and substituted derivatives	Phenylpropanes	10116.6	17153.2	15761.4	8505.11	10588.8	8368.65	9236.23	11659.7	13122.7	9664.37	10591.3	7407.29	15294.9	10152.9	14324.6	15023.6	14110.4	8439.69	17552.4	8225.15	11251	2119.95	6609.61	10391.8	8495.79	8719.68	7122.24	5825.2	13638.6	11012.2	5305.14	8409.54	8971.67	11384.4	24371.7	9816.65	8009.13	28238.3	8852.87	6865.09	0.752072
NEG	8.72_310.1136m/z	HMDB0038663	C10H19NO7	D-1-[(3-Carboxypropyl)amino]-1-deoxyfructose	Organic compounds	Organic acids and derivatives	Carboxylic acids and derivatives	Amino acids, peptides, and analogues	835.921	1195.81	14955.4	1605.66	6119.78	3991.61	1368.69	314.496	19981.4	6865.11	3073.63	3001.92	8427.41	6.04408e-07	2978.75	13822.1	2306.12	247.194	5168.03	3813.94	2079.72	1269.09	3027.64	18691.8	37565.9	12757.9	10042.6	5410.78	13132.9	3298.14	1439.77	5547.1	13213.5	3605.65	124214	4539.87	9282.39	32727.1	6390.04	7171.68	0.558113
NEG	8.74_254.0427m/z	HMDB0245966	C6H12NO5P	2-Amino-4-methyl-5-phosphonopent-3-enoic acid	Organic compounds	Organic acids and derivatives	Carboxylic acids and derivatives	Amino acids, peptides, and analogues	1716.65	2535.66	3665.08	4134.24	4547.85	2077.7	1575.49	1329.4	5863.41	1337.96	1925.2	6.04408e-07	911.886	6.04408e-07	2511.13	202.608	265.816	620.101	1911.38	1531.89	1520.17	6.04408e-07	862.899	3031.78	3061.66	3355.11	659.785	1088.33	2627.92	3745.64	6.04408e-07	1215.77	1231.29	1973.83	5201.11	2156.36	1413.12	9836.7	1861.72	1140.96	0.585513
NEG	8.74_135.0295m/z	HMDB0000943	C4H8O5	Threonic acid	Organic compounds	Organic oxygen compounds	Organooxygen compounds	Carbohydrates and carbohydrate conjugates	117.891	11.2123	193.045	248.488	250.468	309.084	236.504	131.199	90.1225	48.0044	182.344	6.04408e-07	6.04408e-07	72.1189	140.071	6.04408e-07	6.04408e-07	6.04408e-07	98.9721	213.916	6.04408e-07	6.04408e-07	6.04408e-07	80.0861	123.62	189.113	150.651	6.04408e-07	40.4445	10.872	6.04408e-07	6.04408e-07	6.04408e-07	6.04408e-07	138.392	6.04408e-07	6.04408e-07	135.533	0.50701	6.04408e-07	1.40499
NEG	8.80_418.1039m/z	HMDB0015547	C21H15N3O4	Deferasirox	Organic compounds	Organoheterocyclic compounds	Azoles	Triazoles	86630.6	127966	93481	60785.3	57167.4	53870.8	68481.5	89740	71641.7	66730.6	70805.1	75460.1	111585	129255	96088.5	121037	128974	90266.2	250182	66574.8	81821.3	36424.8	29251.8	68537.6	54967.4	52511.6	51401.8	53255.5	78676.1	73183.1	64745.2	93501.4	78460.6	91273.1	62718.8	79114.4	74337.7	144488	69205.6	58323.9	1.18196
NEG	8.80_309.0509m/z	HMDB0039035	C15H8N2O3	Necatorine	Organic compounds	Lipids and lipid-like molecules	Prenol lipids	Tetraterpenoids	125596	167421	119465	76532.3	79111.4	81870.2	96280.8	111377	84439.2	89893.1	92141.2	94693.1	129774	148816	97152.8	145820	158793	103728	309106	78492	91586.9	51070.1	45421.5	76021.6	66265.9	59862.7	63147.5	70792.1	89506.7	85196.5	81411.8	107076	84395.5	106516	69588.4	85797.7	84129.8	150197	78468.2	71028.5	1.19961
NEG	8.80_264.0719m/z	HMDB0255868	C8H13NO6	O-Succinyl-L-homoserine	Organic compounds	Organic acids and derivatives	Carboxylic acids and derivatives	Amino acids, peptides, and analogues	6805.79	3476.94	5519.77	6258.2	9220.54	6280.91	10105.2	5661.28	11990.7	12590.4	8869.18	907.809	11306.9	4258.82	11581.1	5285.42	5991.72	5793.09	6.04408e-07	11144.5	11192.1	2030.61	12009.3	10076.6	14350.6	12881	9620.18	6424.45	5221.23	2991.44	1672.44	4974.48	5286.21	4444.58	22288.1	3532.08	4068.3	6.04408e-07	2769.35	3151.1	1.26401
NEG	8.80_223.0647m/z	HMDB0033040	C9H20S3	Propyl 1-(propylthio)propyl disulfide	Organic compounds	Organosulfur compounds	Organic disulfides	Dialkyldisulfides	8892.24	11716	13581.3	10698	15569	9224.04	8383.81	11514.5	15610	8648.64	10992.2	1825.4	8229.1	3490.31	12072.8	8172.79	7493.11	7138.56	12254.9	9100.36	8696.26	1090.32	9105.06	11541.7	16248.1	14483.5	9681.06	9638.12	17575.4	15297.1	8279.87	11278	12190.6	12932.4	43121	12137.5	9540.41	35697.3	13283	13529.4	0.677467
NEG	8.78_222.0615m/z	HMDB0248104	C6H11NO5	Alanine lactate	Organic compounds	Organic acids and derivatives	Carboxylic acids and derivatives	Amino acids, peptides, and analogues	166397	230004	246159	215537	280212	174260	159546	218189	294539	168572	212225	44142	151602	78774.1	228989	145393	141091	146736	210355	158905	169744	28708.1	168846	244588	281937	276655	193861	174654	317828	284064	146631	207846	238015	227996	755153	241348	173086	622458	254991	235806	0.690737
NEG	8.78_101.0242m/z	HMDB0000005	C4H6O3	2-Ketobutyric acid	Organic compounds	Organic acids and derivatives	Keto acids and derivatives	Short-chain keto acids and derivatives	84089.7	101050	104701	98240.7	106160	88628.6	76079.6	94433.9	122582	83575.7	96770.6	41427.2	87342.9	63652.2	102601	84740.4	87424.3	76385	76473.3	84192.9	96457.9	34558.2	94757.3	114332	108195	117632	96520.8	89397.6	133891	116116	75101.5	98045.6	106310	104772	270338	104809	79388.5	203955	112558	103279	0.668829
NEG	8.78_143.0346m/z	HMDB0246945	C5H6O2	alpha-Methylene-gamma-butyrolactone	Organic compounds	Organoheterocyclic compounds	Lactones	Gamma butyrolactones	55147	79045.4	84305	75646.5	89209.7	64692.8	50309.3	71164.3	99898.9	54963.9	69894.4	18834.9	56380.8	27156	77211.6	51025.1	49742.7	47869.9	68825.3	56130.5	57326.8	9911.47	60219.8	81425.1	86416.1	91642.6	68590.1	62244	118533	97955.6	50663.6	70679.5	81171.9	79688.3	267955	84160.5	59158.2	211420	90268.3	80656.4	0.678529
NEG	8.78_99.0085m/z	HMDB0032523	C4H4O3	Succinic anhydride	Organic compounds	Organic acids and derivatives	Carboxylic acids and derivatives	Dicarboxylic acids and derivatives	13538.7	13298.4	12407.1	13396.8	14740.3	12897.2	13576.5	13256.7	15810.9	14343.8	13400.3	6362.15	14221.5	10488.1	15510.8	12443.9	13506.5	12014.2	6173.13	14833.1	16143.6	7510.98	17358.1	18059.5	15728.1	16969.3	13949.1	13447.5	14181.3	12546.7	10978	12355	13402.3	13265.3	30079.4	13225.3	11024.7	14415.8	13646.4	13023.9	0.858384
NEG	8.76_153.0166m/z	HMDB0246204	C5H5F3O2	1,1,1-Trifluoro-2,4-pentanedione	Organic compounds	Organic oxygen compounds	Organooxygen compounds	Carbonyl compounds	663.963	1780.2	714.4	918.094	1315.43	846.929	715.881	1087.01	909.097	1168.44	713.636	675.562	560.155	540.862	719.637	1448.01	1803.68	412.709	3040.54	870.555	1114.3	6.04408e-07	828.531	784.24	945.628	1894.54	2201.25	1018.21	1545.39	2162.89	1657.93	1455.71	2131.77	2650.25	2704.27	1721.24	1617.4	5415.3	1481.39	1135.85	0.653276
NEG	8.78_239.0768m/z	HMDB0029915	C7H14O6	D-4-O-Methyl-myo-inositol	Organic compounds	Organic oxygen compounds	Organooxygen compounds	Alcohols and polyols	845376	1.15226e+06	1.22313e+06	1.06782e+06	1.39604e+06	893457	812386	1.04766e+06	1.53086e+06	863836	1.06495e+06	266890	789788	424118	1.13533e+06	751024	801081	728299	1.19324e+06	844192	893702	152572	887667	1.22184e+06	1.47909e+06	1.34271e+06	1.05945e+06	925586	1.57241e+06	1.48727e+06	826822	1.0926e+06	1.20975e+06	1.22491e+06	3.8945e+06	1.30004e+06	971354	3.52179e+06	1.37768e+06	1.19503e+06	0.703806
NEG	8.78_71.0137m/z	HMDB0001167	C3H4O2	Pyruvaldehyde	Organic compounds	Organic oxygen compounds	Organooxygen compounds	Carbonyl compounds	48670.9	65480.7	66769.6	57218.6	70337.6	49971.1	43682.9	57562.9	77188.8	49541.3	63858.7	20252.5	45690.7	27387.5	57303.8	46453.5	53107.6	37880.5	53692.8	47248.8	48598.5	13304.6	60698.6	62559.8	72911.7	68127.4	61591	51541.6	87333.3	78257.7	46442.5	60351	70748.2	66397.1	199946	68578.8	53894.5	155691	72008.6	66233.9	0.731426
NEG	8.78_113.0242m/z	HMDB0006853	C4H4O	3-Butyn-1-al	Organic compounds	Organic oxygen compounds	Organooxygen compounds	Carbonyl compounds	229246	289745	308873	284037	327930	251971	207684	273822	350650	219016	245452	90313.3	237479	127759	312262	226543	206322	212511	262673	229623	244732	52764.7	210768	325702	309810	356111	253521	252642	426195	369957	215439	284513	312571	315471	932479	324945	239596	745126	346727	317414	0.702168
NEG	8.78_83.0137m/z	HMDB0032330	C4H4O2	4-Hydroxy-2-butenoic acid gamma-lactone	Organic compounds	Organoheterocyclic compounds	Dihydrofurans	Furanones	1678.69	2148	2413.67	1991.02	2344.25	1716.34	1584.95	2113.57	3472.39	1751.14	2347.65	765.235	1621.49	757.899	2178.17	1393.79	1745.36	1159.69	1890.32	1842.58	2228.98	510.51	1829.65	2347.55	2311.13	2628.39	1963.72	1831.25	2942.87	3034.3	1549.58	2026.7	1956.92	2169.33	7544.35	2536.58	1870.42	5471.24	2277.34	2487.32	0.675533
NEG	8.78_95.0136m/z	HMDB0032914	C5H4O2	2-Furancarboxaldehyde	Organic compounds	Organic oxygen compounds	Organooxygen compounds	Carbonyl compounds	6897.23	8985.32	9893.5	8876.19	10917.2	8112.35	6652.78	8573.5	11416.9	6709.68	7790.74	2341.43	7730.44	3985.6	10061.4	6975.54	6832.97	6691.94	8228.68	7191.07	7974.97	1671.81	6587.83	10203.9	9701.6	11151.5	8185.13	7810.23	14119.3	11826.2	6270.95	9005.15	9746.85	10110.3	32882.5	10101.8	7856.13	26875.8	10883.4	9592.74	0.691494
NEG	8.78_226.0563m/z	HMDB0256252	C5H11NO6	Pentaerythritol mononitrate	Organic compounds	Organic oxygen compounds	Organic oxoanionic compounds	Organic nitrates	26893	32764.8	34910.5	30184.3	37795.6	22131.7	22456.8	24195.4	39903.8	22689.4	27313.9	5880.58	18966.1	9181.09	28029.5	17502.5	16449.8	15936	19312.5	19537.9	18641.2	3867.47	20223	29610.3	34061.9	34304.4	25865.4	21273.4	34788.4	31484.1	18358	23019.6	26666	25090.1	86542.1	27040.5	18248.2	53689.2	25977.8	22657.2	0.787449
NEG	8.78_359.1188m/z	HMDB0303239	C12H24O12	Invert sugar	Organic compounds	Organic oxygen compounds	Organooxygen compounds	Carbohydrates and carbohydrate conjugates	29763.3	62474.9	74413.3	49941	93550.2	36991.4	39038.8	51194.3	119889	39176.8	51382.1	4725.09	28482.2	9924.57	59731.7	25469.4	32264.2	29367.3	63461.5	38589.1	38141.4	2700.52	36472.4	55343.2	99176.3	96362	57558	39131.3	88755.7	83886.4	30968.2	45238.7	56557.6	68695.6	386253	67469.8	38006.8	385986	70761.9	49036.4	0.679693
NEG	12.71_185.1178m/z	HMDB0010724	C10H18O3	3-Oxodecanoic acid	Organic compounds	Organic acids and derivatives	Keto acids and derivatives	Medium-chain keto acids and derivatives	23144.7	26277.1	19565.6	18301.9	18176.1	19452.6	22206.1	23547	19737.1	27483.8	24231.3	25896.6	34825.3	38544.1	26218.6	30888.8	40453	27979.7	18095.8	27639.6	28988.9	28249.3	31011.8	32468.9	23192.2	25240.1	31494.5	25804	26408.9	21555.2	23693.3	26836.5	27040.8	32133.9	24016.7	23893.7	23911.8	13875.3	26720.3	22149.6	1.22309
NEG	12.25_131.0903m/z	HMDB0032303	C7H16S	2-Heptanethiol	Organic compounds	Organosulfur compounds	Thiols	Alkylthiols	618.137	513.947	619.295	742.01	394.924	724.641	513.955	751.157	338.416	365.288	857.031	974.447	803.695	473.908	527.477	468.219	612.808	384.961	1092.64	394.362	534.613	494.752	731.018	264.363	292.657	512.181	588.651	630.411	455.241	133.879	459.937	469.961	164.887	474.183	339.376	409.92	299.694	299.766	438.009	469.768	0.880154
NEG	12.31_131.0710m/z	HMDB0006478	C5H10O	Isovaleraldehyde	Organic compounds	Organic oxygen compounds	Organooxygen compounds	Carbonyl compounds	1591.65	1235.89	1645.66	1759.13	1137.98	2012.25	1710.5	2590.41	1173.98	1565.56	2289.25	3157.25	2867.9	1964.03	2016.44	1947.97	3087.71	1685.53	3485.17	2033	2747.24	1953.36	3444.96	909.927	1258.8	2437.87	2804.57	2896.72	2118.12	2610.42	2077.9	2253.91	1350.18	3840.01	2067.87	2690.17	1350.84	1617.45	2550.55	3578.97	0.959117
NEG	12.56_89.0175m/z	HMDB0255194	C2H6N2S	N-METHYLTHIOUREA	Organic compounds	Organosulfur compounds	Thioureas	-	657.51	1039.54	546.43	361.309	595.769	558.969	1006.22	443.491	687.307	512.172	314.734	891.992	935.723	460.064	247.98	771.578	1050.72	595.797	279.292	336.402	260.5	334.147	441.163	334.626	236.846	355.852	536.264	147.336	189.32	402.841	498.859	292.67	551.999	251.571	269.257	421.433	244.243	273.438	804.371	336.586	1.3296
NEG	12.69_145.0503m/z	HMDB0001470	C5H8O2	Tiglic acid	Organic compounds	Lipids and lipid-like molecules	Fatty Acyls	Fatty acids and conjugates	80156.4	89684.5	66371.2	63622.7	63559.7	70881.2	96275.4	88531.4	63665.6	105191	92717.3	90671.5	133517	161945	99260	116961	170975	119017	103630	117756	107277	110794	114258	125948	100237	84745.7	126554	101869	95692.7	86566.8	94885.6	94199.7	105921	120851	95574.8	97308.2	86811	63895.3	104068	93481.5	1.40041
NEG	12.49_131.0823m/z	HMDB0014730	C4H10N2	Piperazine	Organic compounds	Organoheterocyclic compounds	Diazinanes	Piperazines	118606	129247	119477	178693	149559	175199	133775	123082	163475	177721	166413	216235	204257	164081	171016	223405	190902	126287	135348	208886	291255	429295	213617	241360	237791	250613	197253	279241	164333	391569	118258	127461	105478	112237	139904	121667	182600	103138	363136	209120	1.5517
NEG	12.51_159.0771m/z	HMDB0243970	C5H10N2O	N-Nitrosopiperidine	Organic compounds	Organoheterocyclic compounds	Piperidines	Nitrosopiperidines	2354.94	1977.25	2242.66	1982.08	1919.75	2084.37	2235.69	2068.13	1936.85	2850.62	2495.55	2405.12	3087.14	2946.18	2573.46	2971.98	2931.51	2065.86	1023.74	2552.57	2934.71	3845.56	2226.29	4090.88	2903.26	3482.05	3513.44	3856.76	3074.42	4016.65	2553.32	2657.2	2819.4	2987.09	2779.42	2782.87	3058.92	1781.27	3775.29	2991.71	1.32879
NEG	13.09_201.1352m/z	HMDB0001539	C8H18N4O2	Asymmetric dimethylarginine	Organic compounds	Organic acids and derivatives	Carboxylic acids and derivatives	Amino acids, peptides, and analogues	3459.37	3308.52	3258.26	7213.8	4377.42	5706.88	3313.71	3639.03	6368.04	2702.79	2910.06	4223.56	3230.29	3124.9	5106.12	4987.07	3521.96	4504.43	2136.05	6105.08	5095.86	5896.25	4522.36	4881.19	5639.25	5607.81	792.17	4705.82	3921.26	5816.32	7154.31	3242.81	3566.78	4519.3	5435.31	6473.37	3024.73	2815.71	8239.89	3315.76	0.613094
NEG	13.06_218.9628m/z	HMDB0041797	C8H6Cl2O3	2,4-Dichlorophenoxyacetic acid	Organic compounds	Benzenoids	Benzene and substituted derivatives	Phenoxyacetic acid derivatives	12584.2	13513.7	9785.7	9357.03	7937.43	10289.3	12504.7	12472.9	7999.16	12806.9	13377.9	12700.1	21125.4	19223	12855	12342.9	19879.2	13200.5	13811.3	13299.7	8506.3	10816.1	10102	13774.4	8556.51	7676.19	9857.11	8630.17	6190.52	7726.36	7552.8	8947.03	9850.55	14217.6	11769.6	9380.61	7621.24	5647.27	8898.86	8714.39	1.23801
NEG	13.06_232.9785m/z	HMDB0014026	C7H7ClN2O3S	p-Chlorobenzene sulfonyl urea	Organic compounds	Benzenoids	Benzene and substituted derivatives	Benzenesulfonamides	33433.2	36739.8	27589.1	24802.6	24542.5	29445	32501.7	33313.1	23499.6	40396	37471.8	34234.6	55692.9	61543	33518.4	41268.4	55827.8	37697.5	35882.6	38065.4	31910.7	34430.2	37621.6	38206.9	29184	29795.8	40745.1	29069.9	20740.5	25391.8	27828.1	28408.1	30729.5	39504.8	33365	29822.4	25699.5	22189.2	37930.4	33488.6	1.13611
NEG	13.13_172.1086m/z	HMDB0059607	C7H15N3O2	apo-[3-methylcrotonoyl-CoA:carbon-dioxide ligase (ADP-forming)]	Organic compounds	Organic acids and derivatives	Carboximidic acids and derivatives	Carboximidic acids	150.581	85.0963	157.88	554.653	522.359	596.518	50.4168	156.642	770.393	110.632	129.891	557.009	191.506	125.104	419.661	249.941	169.449	79.4854	6.04408e-07	685.42	816.483	1082.2	507.711	285.1	535.375	221.616	6.04408e-07	576.589	102.912	1442.66	105.376	228.038	111.537	0.486531	283.963	52.7144	170.936	376.949	1127.44	118.456	0.798622
NEG	10.56_198.0780m/z	HMDB0035177	C9H13NO4	2-Acetyl-1,5,6,7-tetrahydro-6-hydroxy-7-(hydroxymethyl)-4H-azepine-4-one	Organic compounds	Organoheterocyclic compounds	Azepines	-	1713.77	2474.38	1895.98	2166.41	1286.23	2991.82	2999.23	2713.29	2081.05	2280.25	2493.29	1557.41	3823.62	1753.07	2035.86	3264.23	7420.04	2768.91	124.418	3603.49	3749.46	3708.97	1859.9	2432.34	3382.67	1878.28	1501.73	1734.02	2548.71	2362.19	3976.25	1576.74	1706.14	2756.77	2057.57	2690.2	2622.18	6.04408e-07	2457.97	2173.02	0.864035
NEG	10.56_214.0729m/z	HMDB0012245	C10H9N5O	Kinetin	Organic compounds	Organoheterocyclic compounds	Imidazopyrimidines	Purines and purine derivatives	2974.13	4083.48	2663.48	4501.95	2502.25	4893.17	4567.48	5020.7	3446.03	3832.42	3604.23	4771.71	5409.63	4047.55	3807.42	5912.2	11133.4	4193.83	6.04408e-07	6174.91	5889.29	5977.63	4577.66	5637.72	5717.22	4099.8	2519.96	3883.93	4592.63	5633.28	6567.13	3409.44	3927.33	5212.75	4398.11	4724.1	4325.84	25.5833	4174.13	4452.03	1.26316
NEG	9.62_307.1503m/z	HMDB0241810	C11H22N2O5	4-Amino-3-hydroxybutanoylcarnitine	Organic compounds	Lipids and lipid-like molecules	Fatty Acyls	Fatty acid esters	107594	104045	110896	153791	189118	167450	104243	101338	295475	108116	190760	25130.3	67658.6	49600.4	141021	75136.5	45296.4	115862	140372	112817	205640	17767.2	139039	110272	180328	115390	108951	252048	156335	307472	128772	123990	105881	141546	307436	174060	88710.3	491973	211323	190885	0.665196
NEG	9.78_335.1566m/z	HMDB0041541	C12H24N4O7	N2-Fructopyranosylarginine	Organic compounds	Organic acids and derivatives	Carboxylic acids and derivatives	Amino acids, peptides, and analogues	6319.72	2197.67	15470.6	19407.3	23024.7	15894	18093.2	5292.03	29724.5	10419.9	17873.1	6.04408e-07	18085.4	831.599	9072.89	330.436	6.04408e-07	5587.03	14435.6	14981.2	37065.8	6.04408e-07	17543.2	10147.5	16342.6	25649.5	9327.09	72183	28302.9	45526.4	7022.24	10307.9	17086.2	22917.9	165987	19277.5	1692.58	32618.7	10241.3	22725	0.623667
NEG	11.22_111.0309m/z	HMDB0244869	C3H4N4O	1H-1,2,4-Triazole-3-carboxamide	Organic compounds	Organic acids and derivatives	Carboxylic acids and derivatives	Carboxylic acid derivatives	187.622	491.181	264.664	381.907	108.521	318.801	74.9333	437.754	256.189	485.062	298.84	338.019	693.762	329.825	710.461	462.28	255.51	521.601	95.0025	344.718	364.008	361.99	312.718	373.117	449.15	278.886	477.303	310.087	539.331	252.301	486.147	298.585	383.726	660.313	319.914	225.998	368.397	88.6112	353.222	275.446	0.891917
NEG	8.00_425.0800m/z	HMDB0000656	C13H22N4O8S2	Cysteineglutathione disulfide	Organic compounds	Organic acids and derivatives	Carboxylic acids and derivatives	Amino acids, peptides, and analogues	3664.71	5422.42	6432.97	991.367	6367.12	11372	1409.9	7542.13	9358.94	1531.13	12789.3	1443.45	480.978	6.04408e-07	443.789	3661.84	6.04408e-07	2154.3	298.594	3724.4	7363.83	7594.86	3802.24	2982.65	12864.2	1572.39	1840.53	4950.49	6.04408e-07	20987.9	3828.51	517.231	2240.68	6.04408e-07	6.04408e-07	1500.44	1236.94	4498.27	7254.68	2359.93	0.781783
NEG	8.00_274.1038m/z	HMDB0028739	C9H15N3O4	Asparaginyl-Proline	Organic compounds	Organic acids and derivatives	Carboxylic acids and derivatives	Amino acids, peptides, and analogues	27412.8	27357.5	21825.1	19742.5	27786.6	26169.4	19712.8	24612.1	28245.1	23048.2	23021.6	15139.5	26192.4	18595.4	20388.1	25940.3	13988	21208.7	39341.6	18260.6	25891.5	25304.6	18292	26185.8	51096.4	24375.6	24050.2	26883.7	25227.8	60381.3	16199.8	12809.9	28402	16424.7	20864.9	39486.9	15824.2	33181.6	55346.3	25905.9	1.18654
NEG	8.00_293.0983m/z	HMDB0028829	C9H16N2O6	Glutamylthreonine	Organic compounds	Organic acids and derivatives	Carboxylic acids and derivatives	Amino acids, peptides, and analogues	12386.7	14743	10084.8	11105.2	11378.2	10496.2	10723.7	9984.44	15866.1	12549.9	11559.3	614.608	15999	5878.58	11582.2	4238.43	1539.21	3021.58	24099.4	4349.13	7318.88	1863.69	10869.2	6674.87	10124.9	13406.6	10548.5	24057.9	14631.2	15837.2	8024.18	6926.33	14391.3	22555.5	45147.5	19050.1	4829.96	24432.4	10708.6	10611	0.844782
NEG	8.00_147.0488m/z	HMDB0040347	C5H10S	2-Methyl-1-propenethiol	Organic compounds	Organosulfur compounds	Thiols	Alkylthiols	3135.59	2855.33	892.604	3472.27	2449.92	2145.11	1721.34	2381.89	2688.1	2705.93	1405.16	3211.64	2273.14	2334.59	3380.49	2578.86	915.643	2116.75	2647.19	621.316	1215.03	4403.91	2591.93	3730.49	4740.63	4065.6	3255.59	2730.3	4396.21	2611	2673.16	3845.8	2944.96	5882.91	4000.32	4238.92	4141.21	6792.36	4029.82	5540.47	1.01232
NEG	8.00_244.0220m/z	HMDB0003484	C4H10NO6P	O-Phosphohomoserine	Organic compounds	Organic acids and derivatives	Carboxylic acids and derivatives	Amino acids, peptides, and analogues	2234.47	1775.03	586.291	4064.33	2788.59	1429.52	1206.26	1618.9	2679.05	1239.01	1660.45	919.135	525.318	376.856	3382.8	1543.61	6.04408e-07	2057.18	759.595	923.497	708.522	3893.87	841.851	2634.85	2823.94	2214.47	1826.4	3086.99	2921.95	3437.21	1935.32	2713.83	1371.09	433.519	2655.26	2425.68	2386.67	5323.05	4784.19	4362.31	0.644526
NEG	8.00_194.9369m/z	HMDB0244326	C2H2N2S3	2,5-Dimercapto-1,3,4-thiadiazole	Organic compounds	Organoheterocyclic compounds	Azoles	Thiadiazoles	4513.06	1914.35	15791.1	26653.7	29527	20445	14398.2	18094	31532.1	6370.89	27832.9	30145.6	2508.27	3306.25	18491.9	6155.11	1367.14	13542.7	4644.74	11019.2	6578.37	6406.95	7135.26	13267.7	18760.2	17835.8	3660.4	39184.6	22527	41288.1	13747.1	20751.8	14215.5	921.265	11332.7	6922.19	22101.9	28117.2	62132.4	29764.9	0.932449
NEG	8.00_134.0278m/z	HMDB0258978	C3H7NS	THIAZOLIDINE	Organic compounds	Organoheterocyclic compounds	Azolidines	Thiazolidines	2034.62	2410.2	4735.9	2360.83	3046.58	4125.75	1973.47	2866.62	1653.09	3972.83	1496.59	3434.71	1634.95	1012.38	3675.77	2525.35	3345.82	858.562	3068.49	10258.6	2018.57	2108.13	1313.6	1118.8	5339.17	2146.11	2150.78	15547.4	3789.62	3346.07	3158.88	22054.6	4360.4	4778.12	4557.25	2076.19	1935.21	3332.14	3196.3	6810.17	0.603663
NEG	7.98_266.0875m/z	HMDB0000212	C8H15NO6	N-Acetylgalactosamine	Organic compounds	Organic oxygen compounds	Organooxygen compounds	Carbohydrates and carbohydrate conjugates	27696.2	33409	31327.4	22787.4	26233.8	31551.9	18235.1	26787.9	48890.5	35034.8	31350.5	2921.08	47432.4	17461.6	26390.9	16368.1	9675.24	16361.4	58272.8	14188.1	16867.7	2345.21	18767.3	18338.6	27304	17768.8	35766.1	42448.2	22840.5	34865.9	13507.7	20123.6	34900.8	39816.2	87754.9	46899.3	10874.3	73722.6	43057.8	37351.2	0.699096
NEG	7.98_187.0720m/z	HMDB0240650	C6H10N2O2	Ectoine	Organic compounds	Organic acids and derivatives	Carboxylic acids and derivatives	Amino acids, peptides, and analogues	21464	25388.6	17175.8	18433	21935	21755.5	17909.4	21643.4	32443.4	19900.6	20041.6	9374.65	32624.9	15606.3	20608.9	15189.7	10086.4	13834.8	39036.1	13312.9	16526.7	7104.21	15838.2	13221.4	23625.1	18251	18795.8	21998.2	24449	29413.6	13208.1	24934.4	33548.4	29286.6	65530.5	32839.3	14201.1	45532.5	20452.9	26836.1	0.755784
NEG	7.98_191.0675m/z	HMDB0029048	C6H12N2O5	Serylserine	Organic compounds	Organic acids and derivatives	Carboxylic acids and derivatives	Amino acids, peptides, and analogues	3308.41	2786.93	3395.28	6374.92	5064.77	4321.1	2857.42	3738.11	6403.56	2539.18	3350.15	1757.36	3157.17	1760.78	2511.85	3555.1	1728.28	3170.26	3003.92	1806.17	1975.09	1379.11	3882.86	1946.82	4201.47	3798.08	2550.86	3300.38	2832.91	3153.66	4629.6	1854.47	2753.63	3256.04	2952	3622.08	3158.61	4484.04	7336.69	3913.25	0.991154
NEG	7.98_405.0815m/z	HMDB0003572	C18H16O8	Rosmarinic acid	Organic compounds	Phenylpropanoids and polyketides	Cinnamic acids and derivatives	Hydroxycinnamic acids and derivatives	6874.85	8439.68	8570.61	4376.66	8482.03	10295.6	7553.32	10460.1	20671.7	7160.39	9105.6	1127.83	11845.2	2258.7	5460.74	4027.38	35.7616	4740.83	10936.7	7689	7197.65	1099.64	12008.4	4862.34	9668.12	9118.22	5448.03	13986.7	15823.8	15100	8685.61	16738.7	24628.6	1571.68	24879.8	20513.4	9394	39706.9	9744.43	14235.9	0.707723
NEG	7.98_146.0455m/z	HMDB0029387	C4H7NO2	L-3-Aminodihydro-2(3H)-furanone	Organic compounds	Organic acids and derivatives	Carboxylic acids and derivatives	Amino acids, peptides, and analogues	107300	103411	42866.1	125250	86358.7	72331.2	70950.6	94616.3	93740.3	101693	59697.9	110461	90126.7	110873	114425	105624	44647.6	88531.8	92017.1	45142.2	54017.7	149750	86106.8	137071	155373	142558	123648	103763	146565	102294	103979	139354	110612	208550	124841	147444	143756	213145	146198	169090	1.0873
NEG	7.98_164.0713m/z	HMDB0253472	C8H9N	Indoline	Organic compounds	Organoheterocyclic compounds	Indoles and derivatives	Indolines	320557	337418	250162	390363	290106	264866	267423	297358	307804	352577	331552	313498	371338	331883	344038	337665	245504	256443	362419	198300	318648	294918	301470	295246	396876	442750	356678	648011	409509	551129	497017	396155	440969	609830	353166	665754	593125	667694	701423	509403	1.30161
NEG	7.98_307.1140m/z	HMDB0029437	C10H18N2O6	Nopalinic acid	Organic compounds	Organic acids and derivatives	Carboxylic acids and derivatives	Amino acids, peptides, and analogues	170859	202599	171832	150545	235035	178714	164850	162931	337990	181329	226821	35962.4	258416	101901	198089	110996	57695.7	93565.7	490046	126687	148358	24236.2	120866	105317	175605	145571	135811	217518	229418	270655	116984	209732	283041	252490	643886	317562	117387	546956	220557	229896	0.743867
NEG	7.98_236.0771m/z	HMDB0031346	C7H13NO5	Calystegine C1	Organic compounds	Alkaloids and derivatives	Tropane alkaloids	-	51135.3	51484.7	69418.7	47717.1	62279.9	49481.8	63615.3	59519.9	122167	57182.2	66853.5	12389.9	149809	30505.2	55329.8	49749.8	33752.8	39950.8	105514	40966	28812.4	7998.1	40106.5	28305.2	40184	41781.6	67432	88587.7	59538.4	64441.4	25722.6	46195.3	87935.3	71816.8	172008	80729.4	36187.5	95389.8	85376.7	100816	0.79316
NEG	8.00_239.0161m/z	HMDB0257676	C5H10N2O2S2	Pyrrolidin-1-yl N,N-bis(sulfanyl)carbamate	Organic compounds	Organoheterocyclic compounds	Pyrrolidines	-	78030.4	54560.7	44403.2	52369.9	54891.7	51344.3	73604	63215.6	69980.3	64208.2	42297.4	49908.8	48843	59118.5	56978.5	77708.9	28576.1	41339.5	101588	46422.5	50043.8	44789.9	52768.9	43012.4	95741.6	50800	57618.5	74874.3	75243.7	86734	76737.3	88960.1	90040.2	110455	96935.2	95843.6	98435.3	220583	99091.5	74624.8	1.18975
NEG	8.00_96.9602m/z	HMDB0001448	H2O4S	Sulfate	Inorganic compounds	Homogeneous non-metal compounds	Non-metal oxoanionic compounds	Non-metal sulfates	61983.4	55722	137378	196284	184473	177784	139692	157891	298617	108671	148960	145471	69576.3	21526.3	95380.5	38158.1	18971.9	95772.7	34917.1	86451.2	59424.3	79061.2	110077	96274.3	152878	182640	65091.6	189309	231151	229909	207369	144040	159793	14965.6	102240	92750.6	154097	202077	209715	207424	0.949973
NEG	7.98_209.0297m/z	HMDB0000639	C6H10O8	Galactaric acid	Organic compounds	Organic oxygen compounds	Organooxygen compounds	Carbohydrates and carbohydrate conjugates	4071.63	4870.49	7200.88	5663.17	5346.47	2772.93	3675.06	7606.52	10747	3870.47	5163.6	1103.73	3729.33	569.156	6268.89	4862.14	945.914	8092.79	25405.3	1037.95	788.166	2743.69	3276.79	1698.94	4076.27	1367.91	3997.58	7509.18	3289.1	4080.32	10766.9	8850.52	13926.8	2907.65	12207.1	18385.7	496.803	4566.42	8239.25	8044.26	0.782009
NEG	8.02_184.9852m/z	HMDB0001494	C2H5O5P	Acetylphosphate	Organic compounds	Organic acids and derivatives	Organic phosphoric acids and derivatives	Phosphate esters	380.093	1158.6	1329.15	4753.48	2123.48	3800.99	3217.37	2244.32	2478.28	2942.48	5065.83	4427.75	938.259	102.478	3813.63	704.291	6.04408e-07	2004.88	6.04408e-07	651.016	109.121	4778.47	213.458	2390.74	5807.87	2651.93	1256.97	4496.61	1835.98	3620.03	6831.71	5522.62	1151.61	98.1221	3310.89	410.214	6090.77	3395.93	3308.29	6047.83	0.924441
NEG	8.04_207.0770m/z	HMDB0001297	C9H10N2O	Norcotinine	Organic compounds	Organoheterocyclic compounds	Pyridines and derivatives	-	1731.91	1003.89	1201.49	1576.39	1705.09	992.775	2232.21	1595.01	1910.8	1722.58	1584.94	1175.14	792.746	893.466	1755.25	1916.94	470.313	445.139	523.83	1963.98	1095.96	488.134	776.011	1614.67	1776.65	1112.54	1051.04	2674.55	1317.37	2177.14	2611.89	1785.18	1774.34	4625.43	1188.26	5517.12	2243.21	2593.62	3767.3	2008.93	1.25032
NEG	8.04_164.9565m/z	HMDB0303430	H2NaO4P	Sodium phosphate (Na(H2PO4))	Inorganic compounds	Mixed metal/non-metal compounds	Alkali metal oxoanionic compounds	Alkali metal phosphates	3348.59	3706.43	1125.42	1022.84	1659.71	1296.08	3054.73	2504.52	477.062	2246.73	1472.61	784.033	566.43	1976.96	1652.35	3123.72	954.573	2274.34	1561.97	1219.58	999.472	1180.17	913.473	849.746	697.279	1078.97	1513.32	2729.23	1547.19	1964.71	2705.36	1759.98	1732.81	1247.87	1590.11	3300.94	2524.04	3341.57	1606.02	1734.63	0.960697
NEG	8.04_148.0435m/z	HMDB0031682	C4H9NS	(卤)-2-Methylthiazolidine	Organic compounds	Organoheterocyclic compounds	Azolidines	Thiazolidines	61594	38106.4	39701.3	58643	38260.9	43444.4	46935.6	38359.5	40388.8	48635.5	60452	28632.9	49786.9	27221.6	57908.5	32093.8	22336.1	48622.2	57027	33140.3	46709.1	36222.9	23912.6	49782.7	46349.2	62527.7	62063.3	135545	60028.4	87721.6	54503.1	41992.6	48353.4	64089.2	55667.1	110935	36175.3	54629.1	74657.1	74515.6	0.698283
NEG	8.02_142.0658m/z	HMDB0041802	C10H9N	2-Aminonaphthalene	Organic compounds	Benzenoids	Naphthalenes	-	6079.34	2376.31	1219.35	627.043	1268.84	1683.57	1078.5	3011.29	1084.77	2439.89	1344.37	395.608	3009.03	1096.32	1266.12	729.511	788.602	1093.69	214.118	84.356	2380.3	2559.83	1514.39	2325.83	2008.65	2229.39	2820.96	3599.27	1576.73	2684.8	2839.18	2410.29	2235.43	2096.34	4248.46	4567.36	663.077	8487.67	1758.66	2986.41	1.31171
NEG	8.02_135.0307m/z	HMDB0000157	C5H4N4O	Hypoxanthine	Organic compounds	Organoheterocyclic compounds	Imidazopyrimidines	Purines and purine derivatives	13349.6	18579	8774.22	9296.94	11629.1	11631.9	18446.8	14772.8	13898.3	20290.6	8518.19	8168.33	15416.3	8845.03	20739.5	7264.78	11276.9	19336.7	14868.9	9968.65	11595.9	30620.6	10443.3	21361.8	21488.1	12833.7	11019.7	27551.2	11217.3	15736.9	115656	31547.9	19673.6	30655.1	24609.9	14733.3	9835.19	14283.6	3942.15	43434.3	0.829047
NEG	8.02_219.0768m/z	HMDB0006240	C10H10N2O	Demethylated antipyrine	Organic compounds	Organoheterocyclic compounds	Azoles	Pyrazoles	10651.4	6022.08	4655.59	5477.65	5217.62	4546.02	4050.93	4768.59	3128.35	5519.72	5264.64	2029.05	3245.49	2158.5	4129.75	3124.38	1430.77	2927.05	773.093	2439.34	3719.12	1645.55	2647.16	3538.22	3893.9	2940.74	3462.41	4694.35	2205.03	3501	1369.84	1625.95	3409.46	2760.19	2634.71	3052.47	1178.46	1935.13	2467.2	3530.59	1.45229
NEG	8.02_469.2036m/z	HMDB0253951	C18H34N2O12	Lactose-lysine	Organic compounds	Lipids and lipid-like molecules	Saccharolipids	-	1322.44	2496.62	1672.75	548.527	6138.33	3088.72	6.04408e-07	771.083	1455.15	1563.51	3467.92	6.04408e-07	6.04408e-07	6.04408e-07	1711.38	6.04408e-07	6.04408e-07	1312.8	1304.46	6.04408e-07	3659.24	6.04408e-07	6.04408e-07	562.455	1144.17	6.04408e-07	581.672	5576.93	679.235	5270.84	6.04408e-07	6.04408e-07	2038.11	1870.51	18782.1	2956.24	483.95	32479.3	3206.44	1406.56	0.779495
NEG	8.00_192.0872m/z	HMDB0242543	C7H15NO5	(2r,3r,5s,6r)-2,6-Bis(hydroxymethyl)piperidine-3,4,5-triol	Organic compounds	Organoheterocyclic compounds	Piperidines	-	400.155	641.987	815.361	558.862	616.761	1200.04	1153.71	645.345	1800.95	673.353	289.43	6.04408e-07	181.369	6.04408e-07	264.279	250.577	6.04408e-07	172.372	147.886	251.802	152.437	6.04408e-07	902.272	161.35	6.04408e-07	171.884	518.463	770.184	414.564	971.034	168.925	302.715	366.692	6.04408e-07	3267.89	464.111	455.926	1617.41	396.127	1624.73	0.744645
NEG	8.02_124.0071m/z	HMDB0000251	C2H7NO3S	Taurine	Organic compounds	Organic acids and derivatives	Organic sulfonic acids and derivatives	Organosulfonic acids and derivatives	86386.3	123720	50937.1	78747.2	61766.9	60955.9	78409.1	69291.2	73428	114610	89547.1	82120.9	68036.9	156066	86947	161050	81655.9	105664	94713.3	50471.5	68416.4	169040	65107.5	68094.1	76481.1	57253.3	101059	204836	107594	113636	153606	161323	102804	142339	83622.1	188011	117358	129220	155529	165200	1.19068
NEG	8.02_78.9589m/z	HMDB0254505	HO3P	Metaphosphoric acid	Inorganic compounds	Homogeneous non-metal compounds	Other non-metal organides	Other non-metal oxides	89007	87956.2	58455.4	81097.8	79209.5	57998.8	70680.6	89358.7	81857.5	62232	89409.4	175569	48324.5	95967.3	79601.6	106474	63452.2	86249.6	92903.9	61169.8	45424.5	73499.9	49483.6	66445.7	56748.7	69041.4	54453.4	133882	82153.3	110473	107558	76718.3	101097	73484.2	70842.3	112969	103698	91359.1	159485	88688.9	0.90578
NEG	7.60_180.9998m/z	HMDB0032744	C4H8OS2	S-Methyl 2-propene-1-sulfinothioate	Organic compounds	Organic acids and derivatives	Thiosulfinic acid esters	-	11383.9	5637.29	9602.97	6185.15	5778.49	7349.38	10489.2	3605.56	2776.04	6376.18	4369.41	4175.07	2388.09	5026.67	652.501	1316.63	6.04408e-07	624.986	175.855	6063.73	3893.58	2762.54	2982.72	7136.81	6546.75	3898.87	5613.95	4376.54	1546.55	683.898	2599.56	427.297	1048.41	2642.08	2542.71	1689.87	499.86	175.181	772.458	727.764	0.753872
NEG	7.66_183.0154m/z	HMDB0246780	C4H2N4O2	5-Diazouracil	Organic compounds	Organoheterocyclic compounds	Diazines	Pyrimidines and pyrimidine derivatives	70328.8	49563.9	53257.8	50301.9	42922.2	54426.7	56873.7	30979.9	33591.3	43588.2	33006	35641.6	20501.2	44496.5	14802.8	20099.6	8320.03	10880.1	6.04408e-07	38535.6	24666.7	24771.6	21845.3	43559.1	42482	32480.3	35847.2	28042.6	18965	11878.3	27060.6	13138.3	9266.77	17724.5	17237.8	16138.5	8687.73	6.04408e-07	8623.73	9096.51	1.2757
NEG	7.56_278.1239m/z	HMDB0013125	C10H19NO5	Hydroxypropionylcarnitine	Organic compounds	Lipids and lipid-like molecules	Fatty Acyls	Fatty acid esters	43936.9	30659.6	30835.4	41786	50270.9	41050.1	30373.3	31053.8	102306	28854.7	61210.8	6048.97	16416.1	9622.81	36910.3	15386.9	5216.6	24457.3	56270.6	23790.1	24663.6	4373.83	24321.9	20247.9	40636.5	24346.3	19512.2	53061.7	38466.6	46948.7	20818.7	32674.9	32166.3	24595.7	81563.3	43737.8	20841.4	180836	35545.8	34908.4	0.823115
NEG	7.58_199.0103m/z	HMDB0013593	C4H10O2S2	1,4-Dithiothreitol	Organic compounds	Organic oxygen compounds	Organooxygen compounds	Alcohols and polyols	19204.7	15644.7	18297.1	12387.2	10194.7	15866	15094.6	8151.63	8204.87	14333.1	7994.68	9143.94	4175.12	15088	3712.91	4483.97	575.32	1284.26	6.04408e-07	10837.6	7108.06	7103.18	6178.11	11837.1	10536.2	11147.4	10665.9	6110.71	2350.88	1495.1	5271.06	273.223	1014	2646.03	4214.4	2246.29	546.637	6.04408e-07	1333.25	233.497	1.25376
NEG	7.84_280.1030m/z	HMDB0255309	C9H17NO6	(2R,3R,4R,5R)-2-Amino-4,5,6-trihydroxy-3-[(2R)-1-oxopropan-2-yl]oxyhexanal	Organic compounds	Organic oxygen compounds	Organooxygen compounds	Carbohydrates and carbohydrate conjugates	19968.3	19566.5	27828.5	24019.6	24329.5	24751.1	22093.2	18742.3	33688	33316.3	25529.2	2798.21	48038.1	7552.95	19845.9	11253.8	2895.44	16052	42179.5	18975.6	17839.2	2179.89	20512.8	11499.3	17314.4	25500.3	32196	41759.8	22711.4	29530.2	12795	19851.1	23319.8	23129.6	45476.1	34776.5	15325.5	50275.1	28923.9	31123.7	0.627522
NEG	7.82_250.0926m/z	HMDB0036394	C8H15NO5	N-Methylcalystegine C1	Organic compounds	Alkaloids and derivatives	Tropane alkaloids	-	60510.3	46598.3	43609	42749.2	58275.3	49488.9	51852.4	31664.7	109267	68604	98379.4	14085	63973.8	21772.5	45578	41577.1	9773.32	52276.4	84664.8	27729.6	33314.4	5489.13	56664.2	23982.1	33426.7	39199.7	58282	71968.3	52727.6	67770.9	44228.4	69313.9	57011.6	63195	325744	91543.6	22239.1	147785	75102.3	56709.3	0.751948
NEG	7.82_206.1029m/z	HMDB0014634	C8H17NO5	Miglitol	Organic compounds	Organoheterocyclic compounds	Piperidines	-	812.423	960.723	601.375	635.863	825.949	371.383	998.38	398.994	2913.68	2052.36	1955.82	6.04408e-07	1715.45	6.04408e-07	346.22	438.151	6.04408e-07	869.804	2168.25	252.378	164.467	6.04408e-07	1475.25	133.831	832.346	946.818	1253.82	1069.86	1727.76	1393.98	1118.78	1197.63	1981.08	251.147	7175.34	2246.02	354.368	4051.17	600.736	917.272	0.715935
NEG	7.93_195.0505m/z	HMDB0000098	C5H10O5	D-Xylose	Organic compounds	Organic oxygen compounds	Organooxygen compounds	Carbohydrates and carbohydrate conjugates	25466.8	36952.6	19462.4	18521	22967.8	14473.8	22499.8	27074	23164.5	31024.2	17985.4	20418.8	36876.3	28938.2	17216.5	45858.2	42962.8	21448.7	78815.1	17105	10529.8	16841.4	18303	13522.6	19991.5	20919.9	30352.6	24759.9	22057.3	22894.1	69548.8	35608.8	63710.2	64340	37860.2	54410.7	51724.4	130130	42327.4	23491.2	1.48288
NEG	7.70_497.0585m/z	HMDB0034113	C19H16O13	3,4-Hexahydroxydiphenoylarabinose	Organic compounds	Phenylpropanoids and polyketides	Tannins	Hydrolyzable tannins	85867.7	56484.8	124977	111773	69900.8	80442.4	108639	58424.7	91173.1	119836	102632	106913	32867.1	33506.2	39654.5	71375.8	15043.7	37054.2	104014	58591	73557.3	104035	92274.3	118765	142610	108831	55769	158949	105914	96124.6	188454	69982.6	69381.9	72546.9	110304	103321	69851.2	157222	126958	62192.1	1.04133
NEG	7.68_182.0315m/z	HMDB0247423	C4H3N5O	8-Azahypoxanthine	Organic compounds	Organoheterocyclic compounds	Triazolopyrimidines	-	8814.64	5607.91	7064.67	6964.46	4019.26	6534.19	7841.44	4094.8	4643.32	7239.8	6587.25	2854.81	2048.82	3006.59	1454.12	3330.83	248.996	1120.01	6638.64	2842.74	2980.83	3428.55	3716.47	6611.37	9551.7	6539.76	5100.95	6723.4	5178.86	4182.15	13365.3	4005.76	4546.14	7727.93	6248.22	6298.36	2980.24	4995.86	4519.33	2878.67	1.1115
NEG	7.70_426.9971m/z	HMDB0303771	C15H10O10S	Quercetin 3-sulfate	Organic compounds	Phenylpropanoids and polyketides	Flavonoids	Sulfated flavonoids	198636	242160	254134	222323	270521	242022	287276	289289	354012	287499	307345	311500	250987	211740	253620	275725	198868	208414	629491	232783	248364	200674	233432	210852	260548	240457	122756	484399	314067	306962	397828	321286	331410	264701	172558	307988	351011	752509	362111	308673	0.876182
NEG	8.46_162.0768m/z	HMDB0011727	C6H13NO4	Bicine	Organic compounds	Organic acids and derivatives	Carboxylic acids and derivatives	Amino acids, peptides, and analogues	9708.19	7032.88	8901.18	14752.8	10562.4	11770.2	8131.83	7824.68	11415	10799.5	11107.6	7338.32	7754.66	5575.16	9247.38	7497.03	3690.27	5676.74	9390.22	5741.36	10133.9	6301.63	6741.88	9376.88	13213.8	12482.9	9378.58	15776.8	10602.9	12964.6	8908.39	11884.5	5592.93	10204.2	8793.28	8769.54	10572.6	15817.1	7797.47	9904.25	1.10432
NEG	8.48_128.0714m/z	HMDB0244121	C5H9N	Tetrahydropyridine	Organic compounds	Organoheterocyclic compounds	Pyridines and derivatives	Hydropyridines	26296.8	37254.1	44415	51433	43419.6	39958.5	28669.4	53825.4	44508.2	54512	37550.5	21880.3	25245.8	28183.5	17210.9	24338.7	16995.9	44260.2	29257.1	59054.7	31254.1	22033.4	55070.5	19802.4	17071.7	31000	25329.2	48998.8	31329	44289.6	46520.2	30522.2	40236.8	27926.3	30973.5	34500.8	15198.1	25384.4	34288	28164.8	0.945512
NEG	8.44_206.0666m/z	HMDB0000510	C6H11NO4	Aminoadipic acid	Organic compounds	Organic acids and derivatives	Carboxylic acids and derivatives	Amino acids, peptides, and analogues	18552.4	17402.9	24114.4	60584.8	24871.7	28689.8	25471.7	22097.5	19486.4	18135.1	15617.9	22722.2	25569	22057.1	10756.1	7381.87	15457	15996.3	15898.7	24569.7	22924.6	24432.8	18791	24501	29347.9	47569.5	18684.2	19434.3	34591.6	42905.1	16624.2	19225.4	27889.4	38272	11674.3	31611.3	42833.9	4124.34	73453.2	15944.1	0.729376
NEG	8.46_102.0558m/z	HMDB0000092	C4H9NO2	Dimethylglycine	Organic compounds	Organic acids and derivatives	Carboxylic acids and derivatives	Amino acids, peptides, and analogues	40012.4	36697.6	40334	52021.2	28294.4	42767.4	29018.5	43963.3	46636.9	35752.4	38595.4	36291.5	25067.6	19400.8	37898.3	36927.2	26603.6	41647.2	31472.9	28887.7	26296.3	23741.9	27701.5	45950.7	43832.3	50799.2	35051.9	34424.2	54859.2	40442.8	44205.2	24528.6	14120.1	36164.3	33018.8	35981.4	24500.9	41734.3	50256.7	43624.1	0.741558
NEG	8.52_210.0695m/z	HMDB0060902	C11H14ClNO	4-(4-chlorophenyl)-4-hydroxypiperidine	Organic compounds	Organoheterocyclic compounds	Piperidines	Phenylpiperidines	3769.33	3165.04	6444.65	14822.8	6167.76	6806.85	5533.88	4669.77	4292.32	3548.37	3347.83	4540.23	4765.71	3833.11	1723.16	768.085	1977.45	2778.96	2964.89	5318.12	4052.95	5213.59	2794.28	4771.94	5904.37	9732.75	3303	3313.84	6951.55	9017.32	2366.21	3450.59	5113.88	7605.76	675.84	6002.86	8803.61	331.064	15937.8	2457.45	0.790057
NEG	8.52_202.1081m/z	HMDB0304552	C8H15NO2	HBOA trihexose	Organic compounds	Organic acids and derivatives	Carboxylic acids and derivatives	Amino acids, peptides, and analogues	4919.88	979.596	3799.93	6682.12	14281.5	2992.41	1296.29	1312.3	10745.6	5350.26	769.047	256.189	106.063	6.04408e-07	1987.01	100.399	118.147	321.724	1130.8	188.304	112.717	6.04408e-07	670.819	6.04408e-07	855.722	62.8397	904.025	522.078	334.117	329.311	1610.51	192.822	102.119	71.0302	238.383	1137.81	6.04408e-07	1001.71	433.228	269.177	0.855199
NEG	8.54_248.9728m/z	HMDB0033822	C9H8Cl2O4	3,5-Dichloro-4-hydroxy-2-methoxy-6-methylbenzoic acid	Organic compounds	Benzenoids	Benzene and substituted derivatives	Benzoic acids and derivatives	642998	914039	604405	605947	521096	713543	874816	569188	654754	849033	1.06699e+06	1.08213e+06	1.21593e+06	1.13396e+06	875215	1.1498e+06	1.95517e+06	1.10506e+06	1.74702e+06	916276	1.08682e+06	856481	829719	835273	994572	819573	1.27862e+06	852734	1.03106e+06	1.02837e+06	1.16938e+06	1.10932e+06	792993	1.45528e+06	965085	924522	1.03331e+06	1.07347e+06	1.00193e+06	896258	1.61492
NEG	8.54_174.0880m/z	HMDB0000904	C6H13N3O3	Citrulline	Organic compounds	Organic acids and derivatives	Carboxylic acids and derivatives	Amino acids, peptides, and analogues	66221.3	105562	110293	88828.3	152491	105964	68900.2	65470.2	176835	81209.4	126075	149160	115982	57421.2	89886.9	117198	111106	61378.8	173880	104984	136002	107185	72042.2	114292	157305	124997	76684.8	167179	193212	255537	49644.9	125295	113388	101409	195075	130216	124891	155227	303258	161464	0.934532
NEG	8.50_176.0924m/z	HMDB0000172	C6H13NO2	L-Isoleucine	Organic compounds	Organic acids and derivatives	Carboxylic acids and derivatives	Amino acids, peptides, and analogues	17529.1	12303.4	13567.3	16530.8	18010.7	19966.9	12535.8	13592.5	19087.9	21292.9	24106.1	12790.2	18930.5	10532.1	16596.2	16555.3	9444.58	11044.3	27859.3	12727.7	19514.8	7765.27	13240.6	17974.9	25388.7	19634.3	15792.1	41757.4	23717.4	36972.6	18784.8	35965.5	13728.2	28459.3	23488.1	23449.3	35356.1	49558.6	18490.9	26289.6	0.902051
NEG	8.37_104.0351m/z	HMDB0001122	C2H5NO	N-Methylformamide	Organic compounds	Organic acids and derivatives	Carboximidic acids and derivatives	Carboximidic acids	92207.2	88062.3	102281	136181	106115	143074	68448.2	84041.1	150653	127526	131165	102071	122355	86869.1	100145	93521	117457	122104	100265	73582.1	90608.7	63454.9	63280.9	98676	128885	118623	151854	148893	107453	188976	116991	97753	92635.4	93700.5	120584	127407	107208	116267	238024	214207	0.497308
NEG	8.41_154.0619m/z	HMDB0246022	C5H7N3	3,4-Diaminopyridine	Organic compounds	Organoheterocyclic compounds	Pyridines and derivatives	Aminopyridines and derivatives	318224	309304	302075	509904	429623	434479	307486	340624	465803	375440	523559	361943	311835	295723	386822	288102	331118	361498	479641	272458	356006	319357	254613	393233	541875	502425	555278	559577	603646	902864	671231	503434	340277	402715	554819	672787	481369	534752	853616	797515	0.937817
NEG	8.41_209.0663m/z	HMDB0000174	C6H12O5	L-Fucose	Organic compounds	Organic oxygen compounds	Organooxygen compounds	Carbohydrates and carbohydrate conjugates	84824.6	73254.8	126641	299261	126822	147472	117564	107028	102025	83731.3	73680.1	101383	96745.7	87765.7	48156.5	29791.2	61666.3	67550.9	69617.3	105612	94895.8	107883	77841.3	101684	135298	208560	76457.3	91733.9	158530	205262	66664.7	84995.3	119463	168070	51969.6	140125	184501	23465.6	321461	66072.1	0.820243
NEG	8.41_223.0819m/z	HMDB0033789	C7H14O5	2-O-Methyl-L-fucose	Organic compounds	Organic oxygen compounds	Organooxygen compounds	Carbohydrates and carbohydrate conjugates	324604	259350	410319	899571	416633	489868	402007	359947	340997	333955	288994	390058	371825	362812	183017	129871	287966	279662	294704	427991	400492	434523	330845	407296	499488	764797	337111	339361	578081	736710	293970	347458	461120	672173	209611	551710	724036	103180	1.20216e+06	290334	0.741259
NEG	8.35_151.0608m/z	HMDB0251245	C4H10O3	DI(Hydroxyethyl)ether	Organic compounds	Organic oxygen compounds	Organooxygen compounds	Ethers	17261	23323.7	21851.3	24409	29459.8	30768.1	100756	22187.9	38007.1	26229.1	18304.8	22653	203853	25911.3	31770.9	21116.3	28017.2	28211.3	32286.3	31835	28544.1	16916.8	28614.5	29203.6	34598.5	17129.8	21009.9	17989.1	21456.6	50429.6	28568.6	31093.2	22775.2	25052.5	28971.4	32987.5	31129.2	26285.6	128839	21323.7	0.505695
NEG	8.31_253.0923m/z	HMDB0029968	C8H16O6	Ethyl beta-D-glucopyranoside	Organic compounds	Organic oxygen compounds	Organooxygen compounds	Carbohydrates and carbohydrate conjugates	487.2	448.572	1886.82	11368.8	4936.94	1520.48	764.093	2591.43	2585.57	4279.55	4211.41	995.979	586.175	823.692	672.267	2294.17	224.139	1634.69	1619.1	2932.68	187.882	452.753	3047.94	115.21	359.32	3349.06	92.2746	2825.25	18901.9	848.955	6931.23	1445.75	1081.28	866.966	340.219	3029.33	410.745	169.569	3838.34	962.962	0.846229
NEG	8.41_110.0721m/z	HMDB0000870	C5H9N3	Histamine	Organic compounds	Organic nitrogen compounds	Organonitrogen compounds	Amines	1536.83	1113.63	1008.67	1879.63	1592.25	1589.02	1201.06	1480.64	2146.31	1358.66	2066.09	1053.01	900.71	1193.36	1570.52	454.963	1019.12	1525.98	2006.29	1387.62	1376.45	1388.72	729.526	1007.14	2808.55	2826.12	2033.17	2675.7	2271.56	4232.96	3023.11	2133.74	1164.28	1750.54	2580.61	3290.68	1933.07	2765.47	3874.72	3230.03	0.885781
NEG	8.41_93.0455m/z	HMDB0033112	C5H6N2	Methylpyrazine	Organic compounds	Organoheterocyclic compounds	Diazines	Pyrazines	9656.46	11314.2	7969.92	8714.13	8094.76	8172.17	8004.19	8545.69	8913.57	8544.05	10047.9	9325.69	8893.71	11504.4	9108.95	9459.8	12153.1	9572.7	6385.73	7818.23	8443.17	7352.89	6908.25	8787.5	9190.17	9008.87	9921.64	11998.6	11378	14321	13458.2	11599	11426	11528.8	10850.5	12755.1	11819.5	5317.59	15046.7	12947.2	1.31275
NEG	8.41_199.0375m/z	HMDB0012209	C4H11O4P	Diethylphosphate	Organic compounds	Organic acids and derivatives	Organic phosphoric acids and derivatives	Phosphate esters	23567	17675.7	33440.2	146573	44354.9	62401.9	47229.6	34350.6	32502.3	24300.5	32197.8	48405.8	26352.8	24547.3	12030	8185.83	21194.3	29673.8	35736.9	30617.1	49746.4	40100.5	26261.9	35786	62095.1	94408.8	34710.7	36714.3	71005.8	104245	31833.5	35712.1	34089.1	77688.9	18721.6	62596.4	81178.9	10645.5	180411	29232.9	0.783326
NEG	8.66_285.0397m/z	HMDB0029752	C14H8O4	Dantron	Organic compounds	Benzenoids	Anthracenes	Anthraquinones	12413.3	17851.6	13615.1	10175.4	6373.22	6881.51	6035.4	10493.5	10389.7	8350.73	12367.7	14363.9	12256.3	14024.6	13321.4	14290.8	21129.6	9822.13	33238.9	9670.8	10254.9	5369.21	2128.73	8872.79	7655.3	5361.08	5102.14	4985.35	9905.56	8725.85	5906.99	8713.02	7202.73	7263.81	6076.26	7053.92	6576.13	13860.3	6783.41	5180.14	1.20518
NEG	8.66_375.0979m/z	HMDB0257198	C20H14N2O3	Rhodamine 110	Organic compounds	Organoheterocyclic compounds	Benzopyrans	1-benzopyrans	41612.6	65350.8	47910.6	27874.8	25436.3	23002.6	28294.7	45360.5	33373.1	30061.5	34543.4	43795.6	55250.7	65681.6	47824.3	61307	57236.7	38487.7	126800	29127.2	35675.8	16755.5	10555	30838.9	22280.1	20069.2	17777	19667.2	35058.3	30730.8	22718.1	37464.1	31424.4	36639.6	20961.7	30620.1	24400.8	64773.1	25115.4	21224.6	1.18891
NEG	8.66_331.1081m/z	HMDB0028891	C11H18N4O3S	Histidylmethionine	Organic compounds	Organic acids and derivatives	Carboxylic acids and derivatives	Amino acids, peptides, and analogues	4126.5	8081.61	6854.86	4004.21	1781.58	2494.08	2057.15	4082.35	2064.93	1484.96	3283.86	4426.5	4458.75	5800.26	7104.96	7414.29	5639.42	3236.36	15599.7	2993.7	2597	1710.05	6.04408e-07	3157.01	2362.45	2181.93	6.04408e-07	802.613	2196.7	2521.54	950.585	2098.53	2025.74	2479.12	1765.39	1432.08	2278.27	3260.45	1951.27	899.891	0.909066
NEG	8.64_403.0832m/z	HMDB0259883	C19H12F4N4O2	VX-702	Organic compounds	Organoheterocyclic compounds	Pyridines and derivatives	Phenylpyridines	22626.7	30932.6	21648.9	11887.2	10472.3	10919.6	13299.2	15796.9	12009.7	10361.5	14894.4	17787.1	16911.8	20787.8	14181.9	19384	23744.1	12378.1	53238.5	8036.03	8752.52	4424.93	2988.15	5604.72	4777.82	3812.77	4628.95	4813.82	6952.92	6302.03	6961.32	8357.57	6117.92	9733.29	1450.01	8536.82	6058.66	16820.2	2915	3059.02	1.35631
NEG	8.66_328.0456m/z	HMDB0000058	C10H12N5O6P	Cyclic AMP	Organic compounds	Nucleosides, nucleotides, and analogues	Purine nucleotides	Cyclic purine nucleotides	906244	1.24573e+06	967438	665566	532414	474295	560887	762105	543550	481928	571960	681183	798343	891005	662644	835086	902376	603226	1.61117e+06	486954	550899	266111	254800	492810	374522	330260	315886	353340	473888	433961	370809	511684	455873	505369	388652	406383	427434	693360	409123	321009	1.30248
NEG	8.66_74.0246m/z	HMDB0000123	C2H5NO2	Glycine	Organic compounds	Organic acids and derivatives	Carboxylic acids and derivatives	Amino acids, peptides, and analogues	48956.8	51781.9	50501.8	48139.4	46315.4	52895	50792.8	44782.5	62756.6	54243.7	58812.3	55809.1	86287.9	55525.5	48364.1	71738.5	97068.8	66738	25161.2	52698.7	55876.3	53283.3	68203.2	58994.4	46648.3	57721.4	73783.4	71172.4	58604.3	62493.4	48878.8	51167.5	59674.6	54112.2	49732.3	54356.9	55366.6	18883	80915.8	85988.3	1.03559
NEG	8.68_228.0808m/z	HMDB0003045	C9H15N3O2S	Ergothioneine	Organic compounds	Organic acids and derivatives	Carboxylic acids and derivatives	Amino acids, peptides, and analogues	133.899	2256.5	3892.96	609.173	431.153	122.298	729.197	2205.83	2928.31	1398.6	2212.82	3555.46	138.309	171.975	1013.45	2131.9	222.15	4415.41	94.8238	6.04408e-07	6.04408e-07	427.576	979.226	1311.06	2278.59	140.782	856.248	3298.27	2746.47	871.689	293.453	2182.2	3801.14	6.04408e-07	4280.59	164.433	6.04408e-07	602.333	6.04408e-07	5228.51	0.844283
NEG	8.68_113.0605m/z	HMDB0000453	C6H10O2	delta-Hexanolactone	Organic compounds	Organoheterocyclic compounds	Lactones	Delta valerolactones	1146.92	1299.97	756.367	576.311	401.384	694.079	1036.56	923.966	559.566	946.293	568.041	793.309	1420.43	1804.38	948.74	1399.29	1657.89	1335.42	630.992	1125.66	1143.63	1106.94	1131.21	1335.94	813.493	903.999	1103.69	855.552	1000.16	644.866	947.964	801.657	821.369	1153.22	804.545	968.339	867.073	316.948	725.3	661.438	1.01864
NEG	8.70_181.0714m/z	HMDB0011659	C5H12O4	2-Methylerythritol	Organic compounds	Organic oxygen compounds	Organooxygen compounds	Carbohydrates and carbohydrate conjugates	9799.62	9345.95	15581.6	13176	14542.9	11191	15135.3	7859.71	36740.5	12083	125864	11747.3	11130.6	11358.8	12289.6	15653	11996.1	11375	17483.3	28420.8	16005.5	10951.4	28880.2	11095	12441.8	14034.8	9442.79	22944.8	13993.6	13277.2	23897.6	13539.9	13316.7	13902.6	85394.3	17029.8	17461.4	21656.8	17009.7	10671.1	1.09551
NEG	8.68_419.0880m/z	HMDB0253002	C15H23N2O3PS2	(4-Methoxyphenyl)-morpholin-4-yl-morpholin-4-ylsulfanyl-sulfidophosphanium	Organic compounds	Benzenoids	Phenol ethers	Anisoles	496847	702741	550261	378187	305074	282928	361562	500471	379937	336914	411554	466978	603266	704973	562288	652349	673763	452383	1.13596e+06	375435	431779	219183	187843	390110	304061	259870	249436	265294	387813	355318	302266	406470	366267	399050	329912	339226	359747	593522	335093	273361	1.20082
NEG	8.68_125.0175m/z	HMDB0252055	C3H8FO2P	Ethyl methylphosphonofluoridate	Organic compounds	Organic acids and derivatives	Organic phosphonic acids and derivatives	Phosphonic acid esters	625.38	5777.1	10183.7	1799.41	1518.57	811.199	2413.49	6624.65	5963.04	3629.73	5984.19	9597.91	476.658	382.665	3376.68	6685.79	904.859	11340.3	1453.82	368.044	872.353	2032.51	1254.33	5926.93	7164.23	2032.03	3039.93	7349.18	8555.08	3003.19	2108.71	6102.51	10817.8	1005.57	11853.9	1509.21	430.987	3611.89	1768.76	14671	0.413394
NEG	8.68_354.1510m/z	HMDB0249266	C23H19N	1,3-Dibenzylisoquinoline	Organic compounds	Phenylpropanoids and polyketides	Diarylheptanoids	Linear diarylheptanoids	3375.11	9573.72	8099.6	4789.13	14797.2	6197.79	3018.61	4587.4	18172.3	4032.11	5603.41	1314.28	5467.9	669.685	7961.39	6047.25	4445.11	2688.48	15211.5	7122.34	6624.01	688.847	4692.08	9564.27	15117.9	14874.4	5366.83	9466.22	16905.6	22462.8	2773.29	9666.13	9662.9	10484.9	28137.8	12305.4	7244.34	30332.8	22260.7	13195.6	0.690201
NEG	8.54_147.0407m/z	HMDB0032332	C4H8N2O4	Hydroxylated lecithin	Organic compounds	Organic acids and derivatives	Carboxylic acids and derivatives	Amino acids, peptides, and analogues	1618.77	1477.83	1119.19	873.149	1124.72	1403.6	1682.52	1700.46	681.15	1244.58	411.768	1246.25	719.437	1485.68	1074.04	1317.42	1946.83	1703.25	543.103	1175.32	1979.66	958.367	1597.97	1617.85	916.055	1397.2	1785.25	1052.77	825.759	995.17	1011.08	1261.97	936.82	1561.01	1299.4	1221.52	841.098	432.32	766.382	1219.95	1.15319
NEG	8.54_256.0588m/z	HMDB0248738	C6H14NO5P	Avenin	Organic compounds	Organic acids and derivatives	Organic phosphoric acids and derivatives	Phosphate esters	6.04408e-07	959.709	302.336	1315.39	1126.53	1212.42	999.926	896.739	455.895	3054.42	1772.19	2041.16	180.461	149.28	573.999	863.573	156.739	733.634	2789.23	500.648	1723.31	1097.67	1261.76	1243.91	2143.63	1226.82	2053.29	1344	2721.52	3416.67	3492.71	3236.37	1750.03	4653.51	3448.5	4104.13	2123.49	9406.5	2513.69	2879.67	0.781263
NEG	8.64_357.0873m/z	HMDB0248115	C12H16N4O4S	Albendazole 2-aminosulphone	Organic compounds	Organoheterocyclic compounds	Benzimidazoles	2-benzimidazolylcarbamic acid esters	102529	119491	93809.3	62072.8	54882.1	53413.1	66111.1	79925.4	63545.9	61678.2	70965.6	84176.9	94599.3	106710	71762	97131.8	99621.1	61552.2	209115	53241.6	60261.1	34865.3	20132.7	50118.4	38311.4	33938.8	34743.6	36105.6	54433.5	50804	42294.8	58825.3	47019.5	53222.4	34237	46297.3	37159.5	80388.6	40019.3	32542.5	1.31277
NEG	8.64_284.0556m/z	HMDB0257768	C8H10N5O2P	2-Amino-9-[2-(phosphanylmethoxy)ethyl]-1H-purin-6-one	Organic compounds	Organoheterocyclic compounds	Imidazopyrimidines	Purines and purine derivatives	71878.5	89477.8	70775.4	45596.5	36622.8	34582.1	40042.5	56420.8	38092	37230.7	40634.9	49883.8	60985.9	71993.3	52934.5	64811.4	66054.8	48456.3	121260	36677.1	41333.6	19468.4	13054.9	39339.8	27036.9	25327.5	18668.2	24220.1	36648.1	32120.6	26379.4	39481.7	30083.5	37969.6	28284.6	30196.2	33296.6	55939.4	30748.7	23793.1	1.26846
NEG	8.64_371.0763m/z	HMDB0033100	C18H14O6	Atroviridin	Organic compounds	Organoheterocyclic compounds	Benzopyrans	1-benzopyrans	17292.5	27355	18661.5	12372.2	8234.47	6784.71	7688.37	10135.8	8213.36	6733.2	13501.7	13736.5	11394.7	13858.1	8019.07	13876.4	11755	7895.74	33951.7	6493.34	9107.21	2632.48	2348.17	4824.55	3597.04	3030.23	1988.63	2794.07	4315.86	5862.7	2805.11	6112.17	2355.24	4818.69	1955.65	3998.6	1974.35	8559.98	1874.63	2365.41	1.42924
NEG	8.64_222.0555m/z	HMDB0247656	C8H10N5OP	9-[2-(Phosphanylmethoxy)ethyl]purin-6-amine	Organic compounds	Organoheterocyclic compounds	Imidazopyrimidines	Purines and purine derivatives	13258.1	20107	13859.4	9308.92	5943.08	5349.54	6643.68	8527.56	9485.37	9953.73	13031.7	15858	14690.8	15855	12368.6	19283.4	22119.5	11026.9	38443.4	9517.32	10120.4	8424.17	3093.76	10643.9	7300.24	5728	6515.57	6880.29	10949.6	9590.21	8153.24	12055.3	8367.75	9790.62	6076.25	9795.42	7414.99	12773.2	6980.65	5030.16	1.13151
NEG	8.64_88.0403m/z	HMDB0248809	C2H5N	Aziridine	Organic compounds	Organoheterocyclic compounds	Aziridines	-	340829	241008	264225	399326	221107	296355	301064	170528	336999	313944	369018	397560	397879	180616	331974	333872	218524	294834	206054	208876	252501	291426	305425	358890	299590	444362	403587	398612	455998	392064	320557	393811	223061	272931	626692	404940	191761	193187	451745	367218	0.743606
NEG	8.64_310.0351m/z	HMDB0248599	C16H9NO6	Aristolochic acid B	Organic compounds	Benzenoids	Phenanthrenes and derivatives	Aristolochic acids and derivatives	2.22023e+06	2.8861e+06	2.14749e+06	1.61835e+06	1.41398e+06	1.3879e+06	1.75115e+06	2.17242e+06	1.75559e+06	1.73988e+06	2.03056e+06	2.38475e+06	2.86671e+06	3.29548e+06	2.2902e+06	3.13547e+06	3.57113e+06	2.06141e+06	4.98921e+06	1.79646e+06	2.13245e+06	1.36671e+06	1.36323e+06	1.75626e+06	1.4802e+06	1.27697e+06	1.52788e+06	1.42391e+06	1.84022e+06	1.72165e+06	1.65482e+06	1.89071e+06	1.63851e+06	2.07937e+06	1.4045e+06	1.67554e+06	1.59762e+06	2.46111e+06	1.5808e+06	1.351e+06	1.22681
NEG	8.64_266.0453m/z	HMDB0304884	C10H10ClN5O2	Cenobamate	Organic compounds	Benzenoids	Benzene and substituted derivatives	Benzyloxycarbonyls	231788	291831	218417	155038	131968	130756	160644	214145	169162	169516	196329	240402	285018	333528	241200	320628	345249	207956	567871	177152	212423	121882	96951.6	169241	131168	119874	124687	127473	178649	166612	155135	206267	151799	207451	138427	160600	154813	273894	157211	128536	1.23089
NEG	8.64_401.0772m/z	HMDB0001117	C12H23N2O9PS	4'-Phosphopantothenoylcysteine	Organic compounds	Organic acids and derivatives	Peptidomimetics	Hybrid peptides	1.55737e+06	1.9624e+06	1.4022e+06	1.00276e+06	878018	835570	1.02782e+06	1.23256e+06	992634	995843	1.19242e+06	1.30446e+06	1.42615e+06	1.53322e+06	1.07053e+06	1.47784e+06	1.68471e+06	986574	2.94252e+06	818138	955393	567303	470142	765842	658162	564266	626446	621907	854002	801451	704648	900403	712163	878760	650806	711996	646512	1.16504e+06	644621	542896	1.32094
NEG	8.10_130.0870m/z	HMDB0034301	C5H11N	Piperidine	Organic compounds	Organoheterocyclic compounds	Piperidines	-	1.34399e+06	1.09499e+06	895963	1.71481e+06	887593	961165	1.11136e+06	1.16781e+06	1.21239e+06	1.3261e+06	1.40812e+06	1.0419e+06	1.21503e+06	916807	1.24864e+06	793925	805504	1.19428e+06	1.05311e+06	868086	1.08786e+06	1.23688e+06	867912	1.54875e+06	1.69962e+06	1.74574e+06	1.29802e+06	2.11122e+06	1.71412e+06	1.60657e+06	1.73714e+06	959397	1.02775e+06	1.36272e+06	1.28241e+06	1.64377e+06	1.20025e+06	1.5785e+06	1.76699e+06	1.76976e+06	0.955268
NEG	8.10_179.0458m/z	HMDB0244883	C7H6N2O	1H-Indazol-3-ol	Organic compounds	Organoheterocyclic compounds	Benzopyrazoles	Indazoles	3048.68	4631.1	1823.2	1625.09	1812.17	2461.81	3248.04	2629.51	1664.87	3326.01	1871.92	2611	4131.52	5142.8	2103.58	3359.38	6925.24	2485.69	163.378	3510.36	6107.89	2502.22	3592.16	3639.31	883.239	2682.17	3278.78	2144.62	2215.52	4934.17	2154.48	3227.54	4168.05	5173.73	3188.49	3711.61	4107.68	36.5985	1710.42	2916.07	1.16273
NEG	8.12_131.0458m/z	HMDB0000168	C4H8N2O3	L-Asparagine	Organic compounds	Organic acids and derivatives	Carboxylic acids and derivatives	Amino acids, peptides, and analogues	94928.3	88941	78528.6	92910.2	84283.6	72377.6	85900.6	88551.6	71056.6	105931	96973.8	52374.6	123835	84621.5	73177	81656.2	86869.8	100024	108283	59709.9	65750.9	68505.3	116639	76540.3	74536.7	136580	114685	189161	107649	161086	161290	61344.2	98582	160583	122979	135742	92386.7	105158	137698	141482	0.874727
NEG	8.06_180.0663m/z	HMDB0010715	C8H9NO	2-Phenylacetamide	Organic compounds	Benzenoids	Benzene and substituted derivatives	Phenylacetamides	471686	315420	245830	323634	235094	215676	259761	220514	253660	321767	305542	160599	354501	235476	255468	285187	212111	247291	289866	155224	389395	198718	262092	356851	355249	336545	456600	625458	282508	532881	346629	271557	341870	524052	357344	624279	322646	508102	540040	463337	1.224
NEG	8.06_163.0397m/z	HMDB0000205	C9H8O3	Phenylpyruvic acid	Organic compounds	Benzenoids	Benzene and substituted derivatives	Phenylpyruvic acid derivatives	5521.97	4123.3	3769.78	3958.74	3402.26	3087.52	3131.94	3542.38	3472.12	3133.55	3492.53	1477.96	4481.25	2301.73	4808.4	2594.82	2210.77	3810.9	3681.96	1580.28	5527	2124.5	2889.87	3389.55	4244.71	3730.54	5283.84	8249.19	2558.12	6301.25	3633.85	2864.71	3442.64	4900.41	5859.24	6889.62	2856.5	5780.2	5001.58	5805.35	0.832144
NEG	8.08_196.0610m/z	HMDB0001859	C8H9NO2	Acetaminophen	Organic compounds	Benzenoids	Phenols	1-hydroxy-2-unsubstituted benzenoids	4475.65	3919.81	2558.48	5222.47	3070.59	2394.06	2900.03	3148.35	1451.9	3383.9	2120.85	1237.31	2458.15	2579.65	2298.37	2740	1801.08	987.091	6.04408e-07	1619.46	2187.99	2035.73	5379.75	2292.21	2508.26	2742.99	2832.97	1060.66	1239.83	999.787	1615.76	805.456	570.546	2242.85	1253.02	922.713	1914.87	6.04408e-07	1422.14	1030.91	1.27797
NEG	8.08_389.0595m/z	HMDB0256147	C14H17ClN2O4S	2-Ethyl-2-methyl-N-(6-chloro-4-sulfamoyl-o-tolyl)succinimide	Organic compounds	Organoheterocyclic compounds	Pyrrolidines	Phenylpyrrolidines	19761.2	15543.3	16219.6	30836.5	24415.6	16190.3	16972.7	21628.3	25895.2	14483.6	24288.3	22719.9	24312.5	32459.3	30035.6	25528.5	13610.9	19432.1	58171	19946.6	20872.9	18239.6	7466.25	18921.6	31629.9	51538	24195.6	25452.5	23227	31214	19783.2	23333.5	32499	36640.4	39176.9	29092	33444.2	41416.2	53033.9	27775.2	1.01735
NEG	8.08_216.0272m/z	HMDB0304122	C7H7O5-	3-dehydroshikimate	Organic compounds	Organic oxygen compounds	Organooxygen compounds	Carbonyl compounds	1224.32	581.592	2921.46	5268.95	3964.89	3845.9	1681.18	2584.66	3528.41	1842.74	3448.85	2817.42	1422.73	129.545	1442.84	1245.7	314.771	3330.76	510.639	2003.59	856.264	1002.52	776.975	923.183	2224.02	4147.68	1509.82	4666.61	2833.03	6372.16	920.537	1985.06	929.328	294.44	1266.27	2162.01	2989.68	2339.91	7642.49	4615.65	0.894178
NEG	8.08_157.0363m/z	HMDB0000462	C4H6N4O3	Allantoin	Organic compounds	Organoheterocyclic compounds	Azoles	Imidazoles	4635.43	2867.69	3329.4	3589.82	2714.77	3028.87	3627.2	3851.63	3704.75	4659.36	4132.7	2565.49	3887.43	2360.41	2075.69	3167.86	2151.58	2767.18	793.137	3338.54	1678.38	2411.41	2504.37	3690.41	4649.86	5735.59	3446.29	4369.32	3250.08	3407.44	10993	3007.68	3636.85	4679.85	7209.12	6169.11	2575.58	2928.87	4706.06	3226.71	1.38327
NEG	8.27_227.0644m/z	HMDB0248486	C13H12N2S	Antigastrin	Organic compounds	Organoheterocyclic compounds	Pyridines and derivatives	-	11880.1	9997.57	7443.14	9533.09	9746.62	10500.3	14575.6	9664.13	7847.7	13732.5	11959.7	11201	13496.1	14055.4	8666.32	10118.4	13843.4	7892.98	22403.3	8663.26	7942.36	6175.39	6525.08	8154.83	9001.96	10695.5	12932.6	8801.58	15061.3	14637.2	14680.3	13988.4	14590.1	14986.1	14746.4	12049.4	13496.1	15479.2	15383.5	16154.6	1.19401
NEG	8.27_265.0200m/z	HMDB0250094	C14H12Cl2O	Chlorfenethol	Organic compounds	Benzenoids	Benzene and substituted derivatives	Diphenylmethanes	22841.8	22032.5	15393.9	17389	18235.1	18137.1	25073.6	21365.8	14048.8	19226.3	27311.6	24612.7	18922.6	29209.9	18378.7	20912.5	26317.1	20144.8	45319.8	17847.8	16971.4	14559.2	14331	16224.6	12890.1	15703.2	14536.4	20671.3	28614.5	26088.7	29811.8	26937.2	27450	23743.8	28480.6	22185.1	29986.6	29392	33234.4	27180.7	1.35505
NEG	8.27_291.1303m/z	HMDB0255912	C9H18N4O4	Octopine	Organic compounds	Organic acids and derivatives	Carboxylic acids and derivatives	Amino acids, peptides, and analogues	5883.58	4511.85	5579.01	11000.1	7116.54	7258.52	6601.09	4385.55	10619.2	7514.31	9921.99	5149.56	8241.28	2964.48	7600.26	3497.64	4562.15	6611.16	18154.1	8296.8	9402.26	3559.91	3811.63	4469.25	11123.2	12113.7	8040.39	11158.9	19718.7	25908.4	11494.9	12301.2	13691.7	7519.08	19276.6	13770.9	7909.79	14385.9	18828.1	19621	0.89095
NEG	8.27_117.0748m/z	HMDB0029579	C6H14S	Diisopropyl sulfide	Organic compounds	Organosulfur compounds	Thioethers	Dialkylthioethers	56992	39771.5	38447.5	79917.2	41326	49363.9	49088.1	41132.1	69953.5	51021.9	57273.9	41985.9	37862.9	34250.3	57149.2	32994.7	29301.5	41044.2	34461.7	36071.7	44134.6	45027.5	42878.1	64054.1	60692.7	67876	49660.5	72428.7	70857.3	58830.3	56632.8	47845	36189.6	37579.6	56498.1	48541.1	42152.4	62603.3	66236.5	61409	1.00112
NEG	8.27_146.0648m/z	HMDB0251252	C6H13NOS	Diethylthiocarbamic acid methyl ester	Organic compounds	Organosulfur compounds	Thiocarbonyl compounds	Thiocarbamic acid derivatives	75503.9	60350.5	70316.6	118244	91344.1	87214.8	89349	67825.8	107918	71182	105845	66045.2	87090	64765.7	92572.7	53065.7	68586.9	82783	125117	81089	75792.6	47237.1	50045.9	75862.5	74031.6	98521.8	81287.8	104623	146710	163053	115690	106575	100927	70273.5	143836	116648	98868.9	110138	161555	149943	0.805387
NEG	8.29_101.0717m/z	HMDB0255240	C4H10N2O	N-Propylurea	Organic compounds	Organic acids and derivatives	Organic carbonic acids and derivatives	Ureas	1156.82	1035.98	1275.3	2596.43	1663.98	1683.59	1728.13	1286.85	2144.44	1072.97	1992.52	1088.18	1333.25	1312.87	1973.67	1074.02	1028.19	1428.56	2918.28	1818.64	1624.39	958.512	928.84	2246.87	1147.7	1654.31	1642.76	2297.25	3101.95	3620.64	2399.39	2500.8	2417.71	1244.17	3293.07	2428.91	1968.6	2183.04	4148.55	3756.94	0.875484
NEG	8.29_214.0482m/z	HMDB0060244	C4H12NO4P	Phosphodimethylethanolamine	Organic compounds	Organic acids and derivatives	Organic phosphoric acids and derivatives	Phosphate esters	2225.02	1804.1	1329.58	4891.38	3950.13	3017.81	2611.17	2028.57	6939.3	2220.5	4485.86	6054.3	555.907	736.552	2189.1	1077.81	680.24	3182.15	4940.84	1931.08	2324.69	3829.19	1067.68	2007.27	4929.5	6601.87	4219.09	9019.55	5490.37	8163.52	5443	8931.19	1992.28	2335.26	11461.8	4459.14	3938.46	9042.83	5639.21	5505.34	0.918295
NEG	8.29_203.0200m/z	HMDB0037759	C6H6O5	2-Methylene-4-oxopentanedioic acid	Organic compounds	Organic acids and derivatives	Keto acids and derivatives	Gamma-keto acids and derivatives	8023.22	7221.44	5879.19	7042.5	7749.48	8395.92	10754.1	7568.97	6206.44	9571.92	10679.1	6511.68	9659.15	9998.96	7091.12	6820.48	11746.4	8112.75	18501	8437.48	8370.81	5624.45	7928.53	8957.33	8664.23	8744.01	12345.1	9360.05	12016.6	12049.5	11988	14135.1	14537.7	13120.4	15129.5	11176.7	11034.6	15085.4	11560.8	14615.1	1.36129
NEG	8.16_118.0507m/z	HMDB0001106	C3H7NO	3-Aminopropionaldehyde	Organic compounds	Organic oxygen compounds	Organooxygen compounds	Carbonyl compounds	146318	126668	160182	198501	155379	191536	169070	154321	180647	232942	171873	147240	315201	119822	164457	112674	153693	227822	140376	167222	147924	120147	162785	129792	150477	229865	246525	287201	191471	270228	159339	138705	160719	137713	151938	192369	188889	159244	295898	310013	0.358008
NEG	8.27_145.0615m/z	HMDB0033952	C4H8N2O	Gyromitrin	Organic compounds	Organic nitrogen compounds	Organonitrogen compounds	Hydrazines and derivatives	1.55265e+06	1.34091e+06	1.42395e+06	2.28467e+06	1.815e+06	1.73953e+06	1.80366e+06	1.43817e+06	2.10602e+06	1.50783e+06	2.10054e+06	1.41705e+06	1.81139e+06	1.43635e+06	1.85852e+06	1.1774e+06	1.55257e+06	1.69398e+06	2.35912e+06	1.65989e+06	1.56338e+06	1.04604e+06	1.08709e+06	1.57748e+06	1.54281e+06	1.96423e+06	1.68372e+06	2.04473e+06	2.8084e+06	3.09007e+06	2.2574e+06	2.13106e+06	2.04047e+06	1.56115e+06	2.79208e+06	2.27014e+06	1.96933e+06	2.09403e+06	3.10102e+06	2.91141e+06	0.838077
NEG	8.27_116.0715m/z	HMDB0000883	C5H11NO2	L-Valine	Organic compounds	Organic acids and derivatives	Carboxylic acids and derivatives	Amino acids, peptides, and analogues	1.0225e+06	748154	706958	1.42789e+06	757030	873916	906025	777053	1.22332e+06	908820	1.05223e+06	800938	685451	653189	1.07832e+06	599422	548337	764018	632587	678708	823392	827512	786428	1.15255e+06	1.08581e+06	1.24982e+06	935285	1.34715e+06	1.34244e+06	1.13587e+06	1.09276e+06	925544	738575	747712	1.08704e+06	928362	846305	1.13904e+06	1.25771e+06	1.17665e+06	0.961285
NEG	8.27_127.0510m/z	HMDB0015344	C4H6N2	Fomepizole	Organic compounds	Organoheterocyclic compounds	Azoles	Pyrazoles	89126.1	93457.8	74199.8	110967	88143.2	93022	98246.7	84139.4	88080.7	77757.3	105385	71729.3	100168	101183	97148.2	73416	101625	90717.9	95154.2	91962.9	85303.9	69034.5	68686.1	100612	65145.4	93993.3	89002.6	104763	136865	143685	119699	114261	119141	104568	144309	118217	116444	82040.4	143295	142242	1.20284
NEG	8.27_112.0514m/z	HMDB0000562	C4H7N3O	Creatinine	Organic compounds	Organic acids and derivatives	Carboxylic acids and derivatives	Amino acids, peptides, and analogues	192390	151487	208992	247661	164922	188801	192341	157737	227904	211069	192755	147238	140526	191551	154487	160883	200377	174913	171941	186268	167410	145546	145542	213826	205967	205422	179036	174879	219669	198045	281701	187691	215147	225057	245732	162697	159082	163122	227403	170990	0.834048
NEG	8.25_243.0616m/z	HMDB0015188	C8H10N2O4	Mimosine	Organic compounds	Organic acids and derivatives	Carboxylic acids and derivatives	Amino acids, peptides, and analogues	42153.7	44871.8	43262.4	59919.3	42355.9	44948.1	63892.3	46417.4	56971.9	54128.7	48480.9	39781.7	21865	48750.6	43197.9	37101.4	37154.1	41994.4	103286	60218.3	42191.1	47179.9	43898.4	70201.1	60878	54384.1	44013.9	46274	89848.5	72538.4	117271	64907.7	83460.9	72956.6	98346.7	69555.2	73101	121695	89712.1	71455.7	1.13544
NEG	14.83_430.9343m/z	HMDB0256329	C8ClF15O	Perfluorooctanoyl chloride	Organic compounds	Organohalogen compounds	Acyl halides	Acyl chlorides	8021.08	5893.43	9156.73	12012.4	5358.78	4375.68	4169.3	4194.23	2001.54	8345.78	948.724	4252.1	12925.3	6.04408e-07	13879.3	1739.1	6.04408e-07	7606.98	3875.1	5902.53	8364.81	9218.6	6087.53	19508.9	10721	16074.9	7427.15	4864.24	7735.54	6.04408e-07	7450.53	9145.7	6481.65	1382.24	6583.95	1799.49	3935.67	1925.55	6.04408e-07	2394.91	0.586836
NEG	15.22_248.9389m/z	HMDB0041188	C4H10O4S4	Bis(methylsulfonylmethyl) disulfide	Organic compounds	Organosulfur compounds	Sulfonyls	Sulfones	349405	349947	307079	310686	248726	272612	373637	328546	220000	399243	309890	338822	562535	414167	415344	437865	497103	399176	277071	373085	388439	384475	339795	430596	337697	385178	362605	291282	301784	245852	285651	307788	292146	361177	293587	247194	249969	146908	234145	240645	0.980751
NEG	15.19_278.9284m/z	HMDB0303558	B4K2O7	Potassium tetraborate	Inorganic compounds	Mixed metal/non-metal compounds	Alkali metal oxoanionic compounds	Alkali metal borates	73943.9	57327.4	60852.1	71169	42590	42280.1	77219	65872.6	29116.2	80927.6	47880.1	55630.3	145873	64299.3	101683	74591.2	86303.1	74223.3	55333.2	68660.2	76953.2	87913.6	59446.1	107526	78735.8	116792	73184.8	56897.9	74935.6	52832.2	67151.1	71865.5	60661.7	82049.7	73019.5	53133.6	53886.6	28979.5	41931.5	60175.2	0.844152
NEG	14.81_649.0097m/z	HMDB0029275	C28H12O16	Gallagic acid	Organic compounds	Phenylpropanoids and polyketides	Tannins	Hydrolyzable tannins	30035.7	16449	46865.6	127711	104811	84213.3	37986	41060.4	140303	19683.2	54041.2	27289.7	11490.8	2549.57	54683.1	23245.3	8502.11	55512.9	6201.16	84468.9	82606.5	79298.2	62392.5	105604	163567	120719	69017.9	131454	111987	142387	81950.4	81586	76381.8	26674.4	105871	51196.2	94772.5	40685.7	144593	111093	1.10557
NEG	14.81_582.9799m/z	HMDB0029855	C20H14N2O10S3	Cochineal Red A	Organic compounds	Benzenoids	Naphthalenes	1,1'-azonaphthalenes	18055.2	3180.21	27644.2	75940.8	48770.1	37223.1	20883.9	23723.3	54336.9	13106	20239.1	15643.8	9558.39	6.04408e-07	31005.3	10797.9	7311.61	27499.4	5985.5	31903.8	35341.5	38766	24721.7	59005.6	89662.9	90893.4	29562.6	52917.4	65124.3	70367.8	42064.5	46269.3	27284	9106.42	56077.8	22923.5	35877.7	15715.4	54022.5	48678.2	0.648763
NEG	14.81_388.9837m/z	HMDB0254209	C12H9ClN2O6S	Lumogallion	Organic compounds	Organoheterocyclic compounds	Azobenzenes	-	413006	311153	460675	760934	592143	554032	445842	453090	654326	408269	461873	388331	395625	220800	518941	362932	241702	458266	179140	490698	536582	508703	456541	711745	754405	760498	501184	590353	616548	610790	525553	572210	471011	345039	611381	423065	531131	321952	679368	563914	1.1065
NEG	14.81_224.9777m/z	HMDB0243956	C10H7ClO2S	1-Naphthalenesulfonyl chloride	Organic compounds	Benzenoids	Naphthalenes	Naphthalene sulfonic acids and derivatives	572447	497839	533631	680648	503066	512051	592764	550197	465238	595588	507582	499564	801120	496982	686294	579362	559979	580178	339628	562860	622973	632257	526723	799089	668322	776647	578847	544800	588856	497447	531604	580070	492879	535203	587322	453856	483158	295322	505148	504848	0.946063
NEG	14.81_567.0059m/z	HMDB0252977	C10H17N6O13P3	Phosphoaminophosphonic acid-guanylate ester	Organic compounds	Nucleosides, nucleotides, and analogues	Purine nucleotides	Purine ribonucleotides	92938.9	57298.5	115491	273734	223928	195349	101167	106582	289762	89384.2	128452	88959.9	60521.3	18565.5	134794	78616.5	26907.6	119844	29705.1	145689	164328	172129	157659	241325	296161	263904	164304	267158	221747	289719	185748	206476	165748	81313.3	243229	149402	227833	122445	318665	243385	1.12212
NEG	14.81_210.9621m/z	HMDB0303330	AlH8KO4Si	Aluminium potassium silicate	Inorganic compounds	Mixed metal/non-metal compounds	Post-transition metal organides	Post-transition metal oxides	52029	47513.1	48376	54426	43419	41217	52445.3	50536.3	37773.4	50081	47124.1	46585.3	71488.1	47279.8	55708.3	54159.4	47627.3	50218.6	31913.8	47358.9	58679.8	58585.5	48676.3	75921.2	56982.5	67435.7	54423.8	40164.5	50248.2	44224.9	48292.1	50960.5	39553.5	57397.1	48522.3	40283	46631.5	22786.2	40171.6	41591.1	0.923795
NEG	14.81_418.9733m/z	HMDB0244895	C8HF17	1H-Perfluorooctane	Organic compounds	Organohalogen compounds	Organofluorides	-	67582	39784.3	78731.8	169876	89372.5	77061.8	72104.5	64736.4	77126.2	62155.1	57954	49060.4	71903	15144.9	111996	48664.6	21834.8	65238	25732.2	75157	81359.6	108563	69420.8	154684	172733	216304	86645.4	109017	134744	118126	91856.3	110991	80444.7	62818.8	128628	73193.2	87665.3	46430.8	108147	120183	1.11657
NEG	14.81_336.9702m/z	HMDB0256323	C6F14	Perflexane	Organic compounds	Organohalogen compounds	Organofluorides	-	52654.9	37282.5	57748.9	109460	54712.1	55336.9	59864.7	57645.8	46028.1	53385.2	42031.4	41886.2	83117.9	22945.7	81781.4	41898	28236.8	62853.3	27707.5	69745.1	72040.9	88063.7	58907.2	131972	114234	149797	73970.3	71329.3	101361	76839.7	63101.9	79069.2	62396.1	57655.4	92702.5	57167.9	64532.4	27359.7	58133.3	74363.2	1.13104
NEG	14.81_442.9919m/z	HMDB0260123	C12H19Cl3O11	(2R,3R,4S,5S,6R)-2-[(2R,3R,4R,5R)-3-Chloro-2-[dichloro(hydroxy)methyl]-3,4-dihydroxy-5-(hydroxymethyl)oxolan-2-yl]oxy-6-(hydroxymethyl)oxane-3,4,5-triol	Organic compounds	Organic oxygen compounds	Organooxygen compounds	Carbohydrates and carbohydrate conjugates	286657	244693	298271	413236	353453	328284	295842	306997	376826	288557	332344	298751	318075	197213	358237	296183	220527	342037	154928	341869	370156	358268	356453	455622	459858	447989	377294	436853	404592	417169	393086	408888	365755	308677	443520	339097	417727	266393	496414	433425	1.18124
NEG	14.83_139.9753m/z	HMDB0001096	CH4NO5P	Carbamoyl phosphate	Organic compounds	Organic acids and derivatives	Organic phosphoric acids and derivatives	-	10768.8	7550.3	9235.11	11543.6	7008.27	5974.85	9315.02	8750.19	4297.94	9801.61	7022.43	7964.23	17458.7	7587.34	16121.1	10576.5	11776.4	10274.5	6804.22	11975	12131.1	12355.8	8221.22	16681.6	13986.3	17378.7	10089.7	9780.93	11891.9	8610.2	11187.2	9812.67	8961.04	10551.2	11007.2	7159.27	6541.55	4295.23	7547.68	10778.4	0.956845
NEG	14.83_156.9905m/z	HMDB0061711	CH5O4P	Methylphosphate	Organic compounds	Organic acids and derivatives	Organic phosphoric acids and derivatives	Phosphate esters	4.2696e+06	3.77098e+06	3.94863e+06	4.96784e+06	3.55061e+06	3.7113e+06	4.60857e+06	4.1932e+06	3.34528e+06	4.74911e+06	3.9428e+06	4.0186e+06	6.75321e+06	4.27677e+06	5.58053e+06	4.97062e+06	5.34585e+06	4.93078e+06	3.24453e+06	4.81052e+06	5.15245e+06	5.36409e+06	4.51472e+06	6.54201e+06	5.38886e+06	6.39205e+06	5.0742e+06	4.59693e+06	5.07181e+06	4.16407e+06	4.66881e+06	5.09496e+06	4.51154e+06	5.04446e+06	5.08185e+06	4.06494e+06	4.18765e+06	2.68341e+06	4.38968e+06	4.83604e+06	1.08935
NEG	16.85_201.0513m/z	HMDB0001014	C6H8N2O3	4-Imidazolone-5-propionic acid	Organic compounds	Organoheterocyclic compounds	Azoles	Imidazoles	3029.83	2209.31	630.477	613.5	2432.24	144.567	490.541	913.134	1003.45	1123.45	869.958	1372.12	2898.33	3334.59	432.311	1950.77	3481.43	1293.2	932.132	995.269	1066.51	1338	1217.33	1749.07	761.285	1575.05	619.687	195.138	154.417	837.973	1284.93	406.151	777.263	1107.92	430.534	240.023	559.293	279.788	351.941	402.999	0.6973
NEG	16.91_207.0518m/z	HMDB0243493	C7H6N4O	1,2,4-Benzotriazin-3-amine 1-oxide	Organic compounds	Organoheterocyclic compounds	Triazines	Aminotriazines	16170.4	15956.2	12628.4	11233.1	9823.45	12285.6	12832.8	14523	10549.5	12323.7	13021.4	11270	19041.4	21366.3	16380	13828.9	18920.7	9861.66	14078.1	14914.7	14948.3	12441.7	14152.2	13720.2	11711	14271.1	15928.5	9936.08	8413.06	7563.7	12166.3	14494.9	11613	15419.9	12558.4	14235.4	11022.7	8550.11	14708	12234.8	1.01609
NEG	17.09_80.0253m/z	HMDB0244184	C3H3N3	1,3,5-Triazine	Organic compounds	Organoheterocyclic compounds	Triazines	1,3,5-triazines	5473.51	4613.86	5465.98	4751.27	3017.54	4680.01	4777.38	6162.74	4100.07	3443.64	6020.67	4461.02	7426.97	10164.6	7933.36	5586.09	7310.89	2378.94	7627.24	8046.86	7903.31	5933.66	6412.31	5284.85	4415.1	6709.12	7640.48	3080.31	2450.5	2274.65	4471.79	7136.95	5254.21	5997.02	2988.38	6238.49	3848.39	3313.59	6321.44	5095.43	0.713579
NEG	17.05_76.0039m/z	HMDB0254603	CH3NO3	Methyl nitrate	Organic compounds	Organic oxygen compounds	Organic oxoanionic compounds	Organic nitrates	1497.01	1262.68	685.475	688.491	768.861	507.587	779.922	735.839	728.43	876.482	602.955	1080.98	2060.96	2261.1	999.1	1490.25	1964.13	600.605	966.895	1138.75	958.096	1116.26	1073.36	733.671	827.695	1066.92	598.756	195.492	116.367	447.438	887.979	633.241	634.804	1321.77	438.277	638.829	508.781	310.771	1078.24	486.889	0.979127
NEG	16.98_85.0405m/z	HMDB0245173	C3H6N2O	2-Imidazolidone	Organic compounds	Organoheterocyclic compounds	Azolines	Imidazolines	628.762	525.416	1146.37	673.167	778.147	1038.31	150.451	984.663	1045.79	137.182	1251.47	84.9127	267.859	593.535	1723.23	850.099	1041.22	339.507	1072.3	1669.38	1474.3	1379.49	1683.28	1828.76	416.759	1194.29	1215.05	275.716	271.78	334.54	974.704	1588.81	630.438	486.559	489.291	1624.29	596.772	487.092	269.664	997.443	0.428137
NEG	16.80_79.0300m/z	HMDB0003361	C4H4N2	Pyrimidine	Organic compounds	Organoheterocyclic compounds	Diazines	Pyrimidines and pyrimidine derivatives	1046.47	779.362	1310.89	1074.94	882.552	1277.62	799.871	1784.69	1122.62	486.592	1955.8	608.422	886.7	1145.33	2172.62	1150.83	1594.74	438.925	2334.48	1783.77	2330.72	1366.84	1350.09	1630.75	746.324	1459.74	2213.32	1038.51	687.911	647.422	1331.86	1633.22	1827.73	730.769	760.803	1497.85	1180.21	1138.54	781.691	1806.88	0.548081
NEG	17.61_312.8219m/z	HMDB0251350	CH2I2	Diiodomethane	Organic compounds	Organohalogen compounds	Alkyl halides	Halomethanes	7237.57	9137.41	4811.94	3735.08	3193.26	3670.4	8859.82	1951.26	6.04408e-07	9871.98	4823.23	3988.35	7319.89	12397.1	4308.98	7305.11	11095.7	4362.92	2131.79	6634.34	5400.32	3891.58	4853.8	3320.42	5164.95	3994.72	2490.45	1640.49	338.256	3520.23	1732.9	4426.95	1975.72	6147.87	2910.88	3281.59	3656.34	6.04408e-07	6467.56	1550.62	0.62746
NEG	17.88_139.0761m/z	HMDB0031532	C7H10	1-Methyl-1,3-cyclohexadiene	Organic compounds	Hydrocarbons	Unsaturated hydrocarbons	Branched unsaturated hydrocarbons	1255.41	1505.1	884.625	736.382	1494.61	1042.77	948.921	828.13	683.082	1874.97	1284.6	1102.45	1071.32	1436.29	828.569	1705.64	2290.68	1519.85	566.928	613.942	1091.3	1237.96	711.435	1586.95	1593.53	1145.6	1298	1288.09	1440.56	990.632	1233.99	1021.06	1546.72	784.622	1377.51	788.638	1445.7	837.778	1307.88	1124.44	0.634887
NEG	17.63_76.9879m/z	HMDB0001377	O2	Oxygen	Inorganic compounds	Homogeneous non-metal compounds	Other non-metal organides	Other non-metal oxides	127019	164407	72663.5	95829	138606	99816.1	149556	114125	128541	244207	142979	188217	187408	224360	130871	273443	365250	278956	97060.1	100972	138729	187546	155847	245881	196673	190266	176229	205525	284254	180614	229436	119431	206396	201757	249457	119579	219934	145722	224008	228941	1.11638
NEG	15.58_228.9311m/z	HMDB0245860	C3H4O8P2	3-Diphosphoglyceric acid	Organic compounds	Organic oxygen compounds	Organooxygen compounds	Carbohydrates and carbohydrate conjugates	11424	19656.4	12405.3	7100.39	10551.9	11855.4	16831.4	15819.1	11820.1	20687.9	16861.5	20930.9	25257.7	47342.5	18678.1	37919.3	58478.5	31054.1	27489.8	31628.1	27883.8	21995.1	29650.9	20619.2	14807	13080.9	26221.9	19028.7	14180.8	13853.9	16125.8	15116.5	19205.4	26745.7	15147.7	13924.8	13901.4	8861.6	14173.3	10817.7	1.24534
NEG	15.79_91.0035m/z	HMDB0245465	C2H4O4	Hydroxymethyl hydrogen carbonate	Organic compounds	Organic acids and derivatives	Organic carbonic acids and derivatives	Carbonic acid monoesters	492129	543033	384064	359078	317716	395445	478082	446817	315798	483859	409575	493426	749916	929535	464976	687795	1.08747e+06	567718	534859	578190	483049	513042	565192	550538	362353	383016	620630	460085	420939	395085	503191	496005	498753	621493	444228	452087	404254	305391	430124	426277	1.17979
NEG	16.32_115.0513m/z	HMDB0004101	C3H6N2	Beta-Aminopropionitrile	Organic compounds	Organic nitrogen compounds	Organonitrogen compounds	Organic cyanides	46.824	71.312	5.33034	53.2889	7.13531	29.1883	108.05	46.9944	44.7316	41.4429	61.8105	24.5575	42.8131	27.9457	41.4043	41.0372	68.5096	26.8468	44.0524	29.3434	85.4391	51.4073	36.4998	61.9275	15.2797	23.1338	33.7291	73.7925	72.7707	21.6799	48.1102	54.6231	89.0892	80.2496	42.2197	52.8653	24.2152	41.275	49.401	65.3387	0.886126
NEG	16.27_190.0142m/z	HMDB0031004	C8H3NO2	Diatretin 2	Organic compounds	Lipids and lipid-like molecules	Fatty Acyls	Fatty acids and conjugates	2569.78	3086.73	1514.99	2080.04	961.24	1941.82	2781.77	3051.55	2136.75	1773.47	2163.92	2702.86	2972.64	3745.21	2350.1	2420.04	3804.16	2767.22	2748.78	2034.67	3189.01	2537.45	3709.26	3087.17	736.609	1765.18	2620.11	2609.71	3241.81	2463.85	1276.58	2218.92	3221.54	4600.48	2175.39	2591.26	1175.4	4402.48	2300.31	3046.99	0.762526
NEG	16.27_166.9833m/z	HMDB0252002	C2H2O6	Ethanediperoxoic acid	Organic compounds	Organic acids and derivatives	Carboxylic acids and derivatives	Dicarboxylic acids and derivatives	9209.3	10017.8	5285.27	6547.66	3554.77	6684.15	9805.31	11591.1	6180.1	8446.03	8605.46	10166.3	14600.5	14850.7	9852.97	11486	19484.8	10141.9	10471.4	10037.8	14921.9	9121.14	14794.3	12483.7	2559.76	6350.27	11432.1	10900.7	14767.3	8076.82	4212.34	10087.6	17855.4	17489.4	11314.6	11456.4	5350.65	15080.6	9448.34	15822.4	0.982285
NEG	16.38_166.0716m/z	HMDB0240288	C4H11NO3	Tromethamine	Organic compounds	Organic nitrogen compounds	Organonitrogen compounds	Amines	220.798	414.687	157.158	84.0046	157.552	111.916	6.04408e-07	6.04408e-07	45.3046	179.643	72.5718	178.481	190.438	302.584	105.432	347.408	271.168	255.311	6.04408e-07	99.8903	6.04408e-07	67.5546	180.031	113.296	6.04408e-07	101.011	81.7677	76.241	6.04408e-07	290.298	43.0648	216.604	6.04408e-07	74.1112	183.132	177.442	141.478	136.742	212.056	6.04408e-07	0.740391
NEG	16.08_140.9860m/z	HMDB0240280	CH4O3S	Mesylate	Organic compounds	Organic acids and derivatives	Organic sulfonic acids and derivatives	Organosulfonic acids and derivatives	159957	176352	157313	149175	101016	159174	161733	170633	113857	155728	179319	135706	234875	202689	179470	181034	247006	159264	188821	191479	207718	173025	182884	173253	101881	108375	217361	164445	152079	106651	120646	202559	184929	192915	134790	176199	128242	126771	133049	170704	0.919083
NEG	16.17_194.0665m/z	HMDB0250755	C6H13NO6	2-Amino-2-deoxy-D-gluconic acid	Organic compounds	Organic acids and derivatives	Carboxylic acids and derivatives	Amino acids, peptides, and analogues	1327.9	1979.49	1058.07	1159.25	625.457	1486.23	1667	1582	878.23	1869.64	1484.83	1619.92	2526.75	2321.29	1875.86	1902	3884.94	1561.85	2189.95	1741.63	1951.91	1827.57	1703.84	1561.38	1653.13	1149.37	1958.53	1797.52	1609.48	1064.82	1418.06	2141.02	2490.83	2794.93	1512.02	1791.58	1583.54	1482.27	1113.29	1851.16	1.22914
NEG	14.26_187.1195m/z	HMDB0000670	C7H16N4O2	Homo-L-arginine	Organic compounds	Organic acids and derivatives	Carboxylic acids and derivatives	Amino acids, peptides, and analogues	1839.15	1856.46	944.948	5844.23	3317.94	2090.84	2049.91	1566.51	2254.07	1932.54	2552.16	463.667	262.568	892.011	2345.83	611.611	374.125	547.885	91.1848	1659.46	4835.33	1890.08	5872.57	3618.1	4007.9	3607.49	3540.24	4517.8	2873.38	5094.21	864.11	1592.1	421.595	1173.55	1563.88	1389.81	469.422	1171.24	2931.53	2883.26	1.44369
NEG	14.39_141.0424m/z	HMDB0251499	C4H6N4O2	2,5-Diamino-4,5-diketopyrimidine	Organic compounds	Organoheterocyclic compounds	Diazines	Pyrimidines and pyrimidine derivatives	702.146	1058.14	542.456	1121.84	1057.15	817.199	1003.33	755.282	816.195	319.108	1135.64	901.568	137.325	2847.46	628.347	808.917	472.495	1108.96	1136.09	934.961	662.279	284.077	1005.04	394.827	906.258	1600.12	516.55	663.003	979.699	381.362	826.853	1177.19	572.971	957.92	1125.59	570.255	724.081	509.333	957.722	1860.48	0.546194
NEG	14.12_232.9784m/z	HMDB0251202	C9H8Cl2O3	Dichlorprop	Organic compounds	Benzenoids	Benzene and substituted derivatives	2-phenoxypropionic acids	26220.5	26126.8	21222.5	14415.4	14468.8	16159.7	25002.1	22326.2	19189.8	23428.8	23191.6	22174	24143.8	43308.6	29258.4	38838.9	57915.3	38976.9	23112.4	35170.5	31706	31950	34298.1	28903.3	22694.6	22842	28059.5	25223.4	26265.6	17036	20907.2	21340.7	24410.4	29881.5	19792.9	20402.5	22544	18161.2	22225.7	19256.4	1.13427
NEG	14.15_235.9530m/z	HMDB0244780	C6H3Cl2NO2	Clopyralid	Organic compounds	Organoheterocyclic compounds	Pyridines and derivatives	Pyridinecarboxylic acids and derivatives	116419	128397	102905	89468.8	80799.7	92087.9	120342	122449	91601.3	127624	126786	124582	176213	220363	146134	174306	256557	184423	164111	180691	164801	153803	169640	164459	124635	122463	151722	127139	112213	99265.6	111551	119320	130810	167439	125242	123860	124867	89029.9	133709	118032	1.35348
NEG	14.47_378.9214m/z	HMDB0246008	C12H6Cl4N2O	3,3',4,4'-Tetrachloroazoxybenzene	Organic compounds	Benzenoids	Benzene and substituted derivatives	Halobenzenes	13230.1	18247.8	12654.1	14214.5	16548.2	16674.7	13838.2	16552.4	14410.9	20027.5	19553.8	16198.9	18339	31653.8	15988.2	24459.8	29189.5	18467.4	14557.5	18342	18855.1	15699.6	18673.6	19424.7	16101.6	15284.2	18781.1	15186	14661.5	17245.5	16097.4	15824.8	15943	18576.8	16526.5	16519.8	18245.4	13716.5	15120.6	16942	1.00974
NEG	14.43_270.9418m/z	HMDB0060363	C6H4Cl2O5	2,5-Dichloro-4-oxohex-2-enedioate	Organic compounds	Organic acids and derivatives	Keto acids and derivatives	Medium-chain keto acids and derivatives	45885.7	56796.7	38608.4	35804.6	39831.1	44369.2	49220.9	52853.8	41686.5	56729.6	55663.9	53582.6	64151	85829.9	50987.8	68312.4	96098.2	65492.1	48302.7	56973.5	60621.6	51293.7	65249.9	56307.8	49784.6	46717.7	65533.3	50237.8	51428.8	50984.4	56103.9	54743.5	52388.7	65358.6	58388	54111.1	64069.5	46126	60312.9	56031.4	1.42707
NEG	14.47_286.9731m/z	HMDB0251565	C5F12	Dodecafluoropentane	Organic compounds	Organohalogen compounds	Organofluorides	-	185874	216953	163356	170828	173760	185740	200141	200412	192546	223521	224615	217406	245245	335813	200390	277118	337853	252582	176745	251614	250110	224957	263760	255398	228835	210226	264811	222322	212781	221149	242393	235506	240789	269427	235216	223076	278702	189760	264714	251964	1.55728
NEG	14.45_84.9905m/z	HMDB0259207	CHF3O	TRIFLUOROMETHANOL	Organic compounds	Organohalogen compounds	Alkyl halides	Halomethanes	51295.7	54213.3	45503.6	48312.8	45522.4	45502.7	51219.1	51869.2	49179.8	56985.1	54049.9	52097.3	57689	73421.9	48922.4	65437.8	72579.7	58553.5	38570.1	56468	58264.6	51422	59197.1	61215.7	50895.4	48669	60267.7	51624.9	49071.5	48821	52875.4	53387.3	52181.9	57425.5	51548.4	47816.9	55607.3	35149	54627	49350.5	1.11393
NEG	13.64_145.0866m/z	HMDB0002207	C7H14O3	3-Hydroxyisoheptanoic acid	Organic compounds	Organic acids and derivatives	Hydroxy acids and derivatives	Medium-chain hydroxy acids and derivatives	496.8	651.782	570.263	404.676	705.627	280.828	981.438	782.614	728.083	704.832	555.012	537.399	790.468	1326.34	1224.67	888.701	2446.62	1029.38	775.521	824.043	693.575	1410.04	684.529	633.437	654.197	296.495	1535.83	1109.7	935.199	260.699	642.528	302.753	762.697	553.472	444.097	408.41	1048.09	386.511	676.344	304.378	0.751598
NEG	13.60_335.0342m/z	HMDB0301880	C15H11ClO4	Apigeninidin	Organic compounds	Phenylpropanoids and polyketides	Flavonoids	Hydroxyflavonoids	398.569	6.04408e-07	2033.37	6.04408e-07	590.012	1119.44	1241.73	1358.21	702.692	224.163	615.719	1771.24	6.04408e-07	2041.96	1091.42	1836.28	6.04408e-07	529.849	6.04408e-07	661.581	6.04408e-07	647.515	262.364	6.04408e-07	6.04408e-07	6.04408e-07	141.53	919.021	2235.4	1423.93	1051.05	265.005	2927.86	148.696	128.558	2257.64	2317.58	6.04408e-07	1303.31	1260.7	1.03226
NEG	13.60_208.9341m/z	HMDB0029643	C7H5Cl3O	1,3,5-Trichloro-2-methoxybenzene	Organic compounds	Benzenoids	Phenol ethers	Anisoles	42820.4	47387.8	55392.6	45468.2	39910.4	39016.9	48846.3	57073.8	48424.7	51587.1	51639.1	47762.5	64613.5	61418.5	55832.6	66490.8	73336.8	68633.7	62355.1	60200.8	57572.9	48181.7	59074.3	56624.1	53628.3	36806.4	50978.7	52445.7	55578.2	47132.5	56480.3	51063.8	57490.9	58598.2	44495.8	42105.1	47995.1	20353.6	45952.7	43904.6	0.901578
NEG	13.62_180.0298m/z	HMDB0006954	C8H7NO4	2-Methyl-3-hydroxy-5-formylpyridine-4-carboxylate	Organic compounds	Organoheterocyclic compounds	Pyridines and derivatives	Pyridinecarboxylic acids and derivatives	351.67	178.503	393.391	218.633	419.756	478.704	494.973	653.45	301.329	1535.99	326.23	604.646	468.277	1424.04	357.596	941.322	628.449	433.469	199.959	407.965	670.605	635.249	444.19	273.285	242.744	143.544	213.568	266.78	218.79	228.733	543.857	92.7586	402.225	256.238	87.7227	218.252	371.176	45.7522	406.889	222.686	0.851036
NEG	13.62_339.0956m/z	HMDB0255015	C16H21ClN2O2S	N-(6-Aminohexyl)-5-chloro-1-naphthalenesulfonamide	Organic compounds	Benzenoids	Naphthalenes	Naphthalene sulfonic acids and derivatives	6262.41	19109.3	20891.1	12185.5	11416.9	15829.5	33245.3	26210	13802.4	26378.5	18538	37507.2	39275.6	33704.8	11831.2	21150	22785.5	12807.2	3610.88	10527	20326.8	12738.6	12989.4	21574.7	14378.6	8398.88	24868.7	26393.4	17740.1	18581.1	20264	4785.16	9288.4	13225.6	6773.81	23469.5	16477.9	2081.66	13733.9	7909.18	0.750225
NEG	13.90_145.0979m/z	HMDB0246362	C5H12N2	4-Aminopiperidine	Organic compounds	Organoheterocyclic compounds	Piperidines	Aminopiperidines	288407	251028	257841	614801	320119	359601	355317	236049	390125	312618	371962	304244	224566	223547	444880	276462	251431	292614	129744	314423	561255	433274	432595	483536	507983	563489	364368	673358	451348	573793	343652	223223	178880	280649	243679	337581	253888	177472	485468	420346	1.38701
NEG	13.95_186.1242m/z	HMDB0249982	C8H17N3O2	N6-Ethanimidoyl-D-lysine	Organic compounds	Organic acids and derivatives	Carboxylic acids and derivatives	Amino acids, peptides, and analogues	228.785	193.613	158.544	975.928	418.299	610.831	404.479	215.49	959.981	327.263	655.883	332.655	6.04408e-07	6.04408e-07	512.029	156.453	6.04408e-07	285.067	31.0089	310.704	581.494	179.816	622.203	431.709	462.593	501.935	216.53	621.495	367.217	582.152	141.252	41.7753	6.04408e-07	60.5845	49.6952	156.164	87.8775	221.823	654.391	231.152	0.992752
NEG	13.75_173.1040m/z	HMDB0000517	C6H14N4O2	L-Arginine	Organic compounds	Organic acids and derivatives	Carboxylic acids and derivatives	Amino acids, peptides, and analogues	106511	68239.5	190486	275224	200554	203774	266563	100178	239474	167595	196606	28520.5	303910	62272.1	164080	62794.4	50059.1	168901	69158.2	225187	486136	32117.7	293564	198841	223185	396031	186699	701203	289802	460562	113452	150719	152588	212514	537455	198608	74572.2	96952.9	153716	281995	0.81984
NEG	13.69_241.0913m/z	HMDB0040241	C11H16OS	1-(2-Thienyl)-1-heptanone	Organic compounds	Organic oxygen compounds	Organooxygen compounds	Carbonyl compounds	1430.51	551.731	3555.05	2500.93	2823.89	2740.87	4967.95	1731.61	4356.2	2750.53	3750.67	363.946	3743.2	1137.15	3694.37	831.059	993.312	4190.82	1704.68	4824.37	9826.63	707.911	6787.45	3891.85	4508.83	3952.42	4098.99	11160.9	5257.33	6842.1	949.193	2377.56	3285.07	4157.76	7084.03	3754.93	1637	2164.23	2914.75	5297.87	0.84081
NEG	13.69_128.9592m/z	HMDB0254635	C3H2N2S2	Methylene dithiocyanate	Organic compounds	Organosulfur compounds	Thioacetals	Dithioacetals	552.228	726.157	689.62	505.276	1054.11	435.502	1403.9	1082.56	712.036	903.863	486.582	589.58	1131.62	1623.09	919.685	1316.58	1729.85	539.901	586.228	751.934	655.586	804.7	666.666	473.205	602.428	498.577	2422.59	1006.53	820.646	674.563	1224.53	426.624	986.209	658.452	373.438	669.628	911.19	469.967	582.348	338.756	0.63426
NEG	13.71_156.0774m/z	HMDB0259734	C6H11N3O2	V-Pyrro/NO	Organic compounds	Organoheterocyclic compounds	Pyrrolidines	-	785.347	482.484	1704.75	2465.35	1703.14	1643.79	2489.84	717.358	2302.71	1319.04	1551.39	6.04408e-07	2447.41	253.802	1470.55	300.708	139.358	1356.66	618.15	2214.91	4731.13	62.4472	3045.2	1818.27	2107.59	3860.49	1745.69	7697.06	2835.45	4631.91	877.562	1150.28	1439.72	1946.33	5125.96	1670.99	484.885	899.267	1376.91	2818.16	0.796045
NEG	13.84_319.0624m/z	HMDB0041120	C18H10O3	4-Phenyl-1H,3H-naphtho[1,8-cd]pyran-1,3-dione	Organic compounds	Benzenoids	Naphthalenes	Phenylnaphthalenes	2231.67	2769.17	3977.1	7712.1	3723.7	4961.39	5228.62	2105.22	6572	3648.8	5913.97	3874.36	2689.16	2569.71	8221.99	3351.5	2296.49	7159.03	1408.59	7054.81	10049.6	6470.75	9763.48	9466.96	8758.48	10638	4256.9	10593	8482.15	8267.88	4379.45	2675.91	2264.94	3182.01	4073.53	5499.21	2792.97	2830.43	7802.95	5438.24	1.42485
NEG	13.75_174.1072m/z	HMDB0246305	C7H17N3S	4-(Dimethylamino)butyl carbamimidothioate	Organic compounds	Organosulfur compounds	Isothioureas	-	4430.21	2500.16	8399.17	12769	8852.96	8790.86	12134	4104.38	10946.1	6927.03	8586.73	681.838	12956.7	2314.47	7006.09	2520.08	1720.38	7046.86	2827.88	9752.45	22393	976.897	13192.6	8635.23	9804.69	18896.3	7698.53	35860.3	13099.4	22354.6	4596.64	6571.51	6353.53	8805.43	25574.2	8475.16	2793.21	4115.01	6636.9	12809.4	0.80504
NEG	13.77_255.1069m/z	HMDB0015190	C9H23NO3PS+	Echothiophate	Organic compounds	Organic nitrogen compounds	Organonitrogen compounds	Quaternary ammonium salts	3395.7	2686.36	6875.6	7626.83	6577.47	6998.66	9681.19	3822.84	8814.37	6867.3	7526.5	769.331	10843.1	3563.18	7584.1	2437.45	2100.73	9378.42	4035.23	11076.8	19169	1421.92	13614.1	9630.06	9404.79	14669.1	8062.69	22338	12614.3	15260.2	4773.47	7913.92	7509.17	9790.02	17484.7	9278.05	3636.73	5416.97	7604.06	12086.6	0.806741
NEG	14.73_206.0041m/z	HMDB0250350	C6H8ClNS	Clomethiazole	Organic compounds	Organoheterocyclic compounds	Azoles	Thiazoles	3315.45	2964.84	3881.98	3498.19	5815.89	3217.34	4411	4079.39	5388.34	2816.88	6560.61	3476.75	3535.16	2275.68	4611.81	7226.81	4510.02	5165.99	2756.51	6923.7	6308.53	4787.85	3414.26	6432.53	8599.82	4183.61	3795.79	6457.21	4952.51	5510.71	4598.39	4940.6	5112.03	5275.48	6839.59	4903.41	6437.21	2627.33	9092.63	7514.91	1.09994
NEG	14.75_127.0010m/z	HMDB0245298	C3H3F3O2	1,1,1-Trifluoro-3-hydroxypropan-2-one	Organic compounds	Organic oxygen compounds	Organooxygen compounds	Carbonyl compounds	1.99784e+07	2.02316e+07	1.85359e+07	2.08846e+07	2.01743e+07	2.10787e+07	2.10541e+07	2.07163e+07	2.18103e+07	2.18032e+07	2.28642e+07	2.15546e+07	2.36751e+07	2.47488e+07	2.18803e+07	2.57995e+07	2.75148e+07	2.49539e+07	1.5121e+07	2.37217e+07	2.46086e+07	2.18844e+07	2.39389e+07	2.56898e+07	2.29306e+07	2.17954e+07	2.39266e+07	2.20892e+07	2.04604e+07	2.02088e+07	2.02771e+07	2.05602e+07	2.0381e+07	2.08548e+07	2.0647e+07	1.84797e+07	2.12292e+07	1.36635e+07	2.2926e+07	1.97049e+07	1.03858
NEG	14.75_197.0482m/z	HMDB0243986	C5H12O3S	1-Pentanesulfonic acid	Organic compounds	Organic acids and derivatives	Organic sulfonic acids and derivatives	Organosulfonic acids and derivatives	5705.71	4694.05	5714.57	5484.1	4745.16	3860.46	5770.55	6596.57	2974.63	4524.88	6286.32	5726.19	4524.32	1209.2	6159.97	5011.13	2977.82	6117.04	3114.06	5425.8	5726.84	7077.4	5640.1	6814.39	5517.97	4262.13	6907.47	4086.58	5181.13	3724.8	5146.4	7238.27	3579.07	5612.86	4935.98	4605.39	5927.74	3713.39	3902.81	4231.29	0.609699
NEG	14.75_209.9991m/z	HMDB0245431	C7H2F5NO	2,3,4,5,6-Pentafluorobenzamide	Organic compounds	Benzenoids	Benzene and substituted derivatives	Benzoic acids and derivatives	57291.3	53695.6	56237.7	63123.7	66586	61366.4	53079.2	53509.7	70845.6	52889.2	59915.9	54634.8	48586.2	47861.2	49581.9	53763.9	49100.6	57448.2	31739.1	58783.9	58803.8	51471.8	60993.3	66634.6	63187.5	55127.1	63448.3	62429.6	55000	59308	55897.2	53838.2	52984.9	46705.1	54506.4	45897.1	55572.9	35732.6	63653.2	50687.8	1.16469
NEG	14.75_619.0197m/z	HMDB0257746	C19H20ClIN6O5	N-[[(2S,3S,4R,5R)-5-[2-Chloro-6-[(3-iodophenyl)methylamino]purin-9-yl]-3,4-dihydroxyoxolan-2-yl]-hydroxymethyl]-N-methylformamide	Organic compounds	Organic acids and derivatives	Carboxylic acids and derivatives	Amino acids, peptides, and analogues	44749.4	31448.4	69270.6	145913	165718	150679	57686.9	70139.2	301799	36285.3	107554	70855.6	9608.23	7523.93	62153.6	42877.3	16929.7	81912.7	16681	101504	117841	80306.9	108524	123781	177920	122629	106254	187178	143781	207300	121014	120770	98231.2	32970.7	139343	95852	143008	89834.9	241577	123817	1.04021
NEG	14.72_600.9128m/z	HMDB0014824	C10H18O21S4	Pentosan Polysulfate	Organic compounds	Organic oxygen compounds	Organooxygen compounds	Carbohydrates and carbohydrate conjugates	58351	53953.4	41594.1	35379.3	36149.1	38523.3	45953.3	48158.1	32319.8	57362	43829.6	51011.1	62278.8	69715.9	47642.5	54608.1	71902.9	53373.4	32753	36770.7	64188.9	56899.6	55830.3	68339.7	47888.9	48154.4	60074.5	43151.5	49371.4	46003.3	45398.1	52345.3	42409.4	69217.3	50390.9	50179.2	64130	34275.8	52858.4	44099.5	1.21941
NEG	14.72_194.9883m/z	HMDB0253134	C3F6	Hexafluoropropene	Organic compounds	Organohalogen compounds	Vinyl halides	Vinyl fluorides	1.19389e+06	1.18838e+06	1.13104e+06	1.29414e+06	1.33995e+06	1.35261e+06	1.19827e+06	1.22415e+06	1.46177e+06	1.201e+06	1.35661e+06	1.22432e+06	1.15783e+06	1.27631e+06	1.18648e+06	1.33276e+06	1.27694e+06	1.3511e+06	700920	1.25009e+06	1.32983e+06	1.12148e+06	1.30456e+06	1.38125e+06	1.28087e+06	1.13753e+06	1.26326e+06	1.19005e+06	1.09088e+06	1.1346e+06	1.04792e+06	1.06932e+06	1.03847e+06	992091	1.04908e+06	921914	1.13154e+06	688916	1.21282e+06	951829	1.16397
NEG	14.72_262.9755m/z	HMDB0256331	C5HF9O2	Perfluorovaleric acid	Organic compounds	Organohalogen compounds	Alkyl halides	Alkyl fluorides	137538	120858	143450	170725	181281	180531	130102	143222	205879	123358	157761	130513	99565.2	102030	124731	124430	93098	144769	53762.9	132037	145028	115266	136628	153840	154881	137261	132992	139626	128170	145024	114029	121520	109338	92036.6	118709	95880.1	127779	74598.9	148302	110827	1.31245
NEG	14.73_171.0270m/z	HMDB0252413	C4H5F3O	Fluroxene	Organic compounds	Organohalogen compounds	Organofluorides	-	97044.8	88449.7	81539.5	99450.1	92359.4	87149.1	81938.2	87951.5	93555.4	90347.4	94365.1	89709.1	78982.8	78541.2	83476.4	88686	82073.5	87164.4	43949.7	83368.2	86715.4	86478.2	85515.8	94945.8	84625.7	84871.5	83179.8	83146.6	70599.7	74287.7	78156	79065	71185.1	70070.5	76017.3	62643.5	80354.5	46554.7	89692.8	69919.3	1.30138
NEG	14.73_209.0039m/z	HMDB0244040	C4H2F6	2,2,2-Trifluoroethyl	Organic compounds	Organohalogen compounds	Organofluorides	-	4.48343e+06	4.43597e+06	4.36844e+06	5.14301e+06	5.19523e+06	5.2523e+06	4.68775e+06	4.78084e+06	5.96203e+06	4.78283e+06	5.47747e+06	4.9485e+06	4.70382e+06	4.95825e+06	4.81783e+06	5.6182e+06	5.3553e+06	5.67991e+06	3.05063e+06	5.426e+06	5.66035e+06	4.9162e+06	5.60192e+06	5.92715e+06	5.6675e+06	5.07339e+06	5.47827e+06	5.45446e+06	4.89728e+06	5.26593e+06	4.97055e+06	5.00978e+06	4.91917e+06	4.57087e+06	5.05949e+06	4.42903e+06	5.40671e+06	3.46038e+06	6.09115e+06	4.93126e+06	0.959748
NEG	14.77_414.9605m/z	HMDB0256313	C8F16O	Perfluoro-2-butyltetrahydrofuran	Organic compounds	Organoheterocyclic compounds	Tetrahydrofurans	-	102877	81913.8	94744.1	128255	104515	103218	93903.1	97286.6	105897	94693.6	93117.8	89357.5	89047.4	56996	105849	88217.2	53740.1	85448.5	35065	87498.2	96840.1	92751.7	91317.7	112149	106868	115696	95973.8	93487	99228.9	86446.3	86484.4	91989.6	80887.5	74026.1	100537	71547.6	92250.3	51232.3	97677.2	77400.3	1.23948
NEG	14.77_141.0166m/z	HMDB0303659	C4H7NaO4	Sodium diacetate	Organic compounds	Organic acids and derivatives	Carboxylic acids and derivatives	Carboxylic acid derivatives	3.62152e+07	3.61464e+07	3.48236e+07	4.06609e+07	3.86989e+07	4.02242e+07	3.94451e+07	3.9019e+07	4.39334e+07	4.10775e+07	4.47485e+07	4.12877e+07	4.43946e+07	4.49018e+07	4.27068e+07	5.0386e+07	5.21068e+07	4.9647e+07	3.01134e+07	4.83841e+07	4.98414e+07	4.4677e+07	4.8864e+07	5.26354e+07	4.89872e+07	4.59355e+07	4.94619e+07	4.8116e+07	4.40095e+07	4.48408e+07	4.47961e+07	4.5405e+07	4.4984e+07	4.37054e+07	4.56664e+07	4.06992e+07	4.70401e+07	3.16731e+07	5.34617e+07	4.66612e+07	1.34646
NEG	14.77_305.0224m/z	HMDB0014672	C7H15Cl2N2O2P	Cyclophosphamide	Organic compounds	Organic nitrogen compounds	Organonitrogen compounds	Nitrogen mustard compounds	2.9621e+06	2.66649e+06	3.32476e+06	4.81493e+06	4.84847e+06	4.65637e+06	3.25776e+06	3.53413e+06	6.35298e+06	3.15701e+06	4.4318e+06	3.55682e+06	2.58572e+06	2.43355e+06	3.58711e+06	3.66861e+06	2.61614e+06	4.25741e+06	1.78137e+06	4.46336e+06	4.59074e+06	4.01106e+06	4.6067e+06	5.13566e+06	5.77744e+06	4.78038e+06	4.5983e+06	5.58244e+06	4.69411e+06	5.64123e+06	4.6539e+06	4.59542e+06	4.48789e+06	3.14419e+06	5.10867e+06	4.18524e+06	5.58835e+06	3.6794e+06	7.47133e+06	5.51457e+06	1.04456
NEG	14.77_387.0255m/z	HMDB0060397	C9H12FN2O9P	5-Fluorouridine monophosphate	Organic compounds	Nucleosides, nucleotides, and analogues	Pyrimidine nucleotides	Pyrimidine ribonucleotides	1.36128e+06	1.15246e+06	1.61324e+06	2.61189e+06	2.72449e+06	2.48651e+06	1.49461e+06	1.69037e+06	3.8084e+06	1.41288e+06	2.21042e+06	1.68582e+06	1.04675e+06	995600	1.69534e+06	1.68527e+06	1.08522e+06	2.06959e+06	765395	2.25983e+06	2.352e+06	2.04141e+06	2.33293e+06	2.59574e+06	3.24208e+06	2.50345e+06	2.33907e+06	3.11536e+06	2.52414e+06	3.29299e+06	2.46043e+06	2.45565e+06	2.35777e+06	1.40893e+06	2.82601e+06	2.1096e+06	3.0364e+06	1.96448e+06	4.42976e+06	3.01092e+06	1.03248
NEG	14.77_291.0069m/z	HMDB0060449	C7H15Cl2N2O4P	Carboxyphosphamide	Organic compounds	Organic nitrogen compounds	Organonitrogen compounds	Nitrogen mustard compounds	2.34029e+06	2.1025e+06	2.48477e+06	3.46467e+06	3.54948e+06	3.43941e+06	2.43596e+06	2.6208e+06	4.46142e+06	2.35247e+06	3.22057e+06	2.60869e+06	1.91136e+06	1.89075e+06	2.56168e+06	2.59077e+06	1.95852e+06	3.01376e+06	1.25597e+06	3.03871e+06	3.21108e+06	2.75045e+06	3.18155e+06	3.5182e+06	3.83264e+06	3.201e+06	3.11929e+06	3.62202e+06	3.12611e+06	3.64634e+06	3.04465e+06	3.06295e+06	2.93234e+06	2.16233e+06	3.25927e+06	2.63075e+06	3.49114e+06	2.22437e+06	4.45538e+06	3.31226e+06	1.00089
NEG	14.60_436.9635m/z	HMDB0256326	C8F18	Perfluorooctane	Organic compounds	Organohalogen compounds	Organofluorides	-	127704	138769	126697	137862	152947	163522	142296	142692	187587	151927	170668	158979	131261	177205	136871	190715	194117	192271	105416	193632	193026	150929	205405	180187	183518	146049	196904	182337	157461	181079	176377	175620	179668	154679	156903	150899	201960	125364	205484	157480	1.0243
NEG	14.60_450.9793m/z	HMDB0251204	C17H9Cl3N4O2	Diclazuril	Organic compounds	Benzenoids	Benzene and substituted derivatives	Diphenylacetonitriles	165030	171412	144401	165045	189891	177198	169641	186696	235646	185417	219081	206912	163842	233105	170226	252384	249731	256543	153102	257252	266958	213589	255086	244143	232553	202287	258350	246984	204061	233359	249382	231405	234149	226008	232567	229374	295673	193205	314062	236541	1.43283
NEG	14.60_181.0091m/z	HMDB0252412	C4H4F6O	Flurothyl	Organic compounds	Organic oxygen compounds	Organooxygen compounds	Ethers	1.24103e+06	1.3256e+06	1.16468e+06	1.24427e+06	1.26681e+06	1.35168e+06	1.36681e+06	1.38105e+06	1.42005e+06	1.4523e+06	1.56635e+06	1.47944e+06	1.5757e+06	1.82186e+06	1.43914e+06	1.86154e+06	2.0833e+06	1.80367e+06	1.19828e+06	1.75391e+06	1.767e+06	1.54076e+06	1.7694e+06	1.75576e+06	1.57936e+06	1.42334e+06	1.72587e+06	1.60073e+06	1.43519e+06	1.46793e+06	1.47602e+06	1.51612e+06	1.5291e+06	1.59939e+06	1.46514e+06	1.37308e+06	1.59442e+06	1.07487e+06	1.71879e+06	1.5242e+06	1.35375
NEG	14.64_113.9805m/z	HMDB0303548	NNaO2	Sodium nitrite	Inorganic compounds	Mixed metal/non-metal compounds	Alkali metal oxoanionic compounds	Alkali metal nitrites	216586	216628	193704	200422	194913	198515	196784	187629	191504	194228	193619	183264	198385	212579	177240	200010	221080	188461	114767	177809	189086	161606	182603	198561	175054	164355	187454	166856	154127	148123	146939	149597	145821	153204	143439	122416	142758	83127.6	138675	114165	1.37693
NEG	14.66_248.9963m/z	HMDB0246222	C6H2F2N2O4	1,2-Difluoro-3,4-dinitrobenzene	Organic compounds	Benzenoids	Benzene and substituted derivatives	Nitrobenzenes	1.05089e+06	1.07592e+06	998829	1.10178e+06	1.18629e+06	1.21567e+06	1.07531e+06	1.1161e+06	1.36228e+06	1.12952e+06	1.30952e+06	1.19527e+06	1.075e+06	1.21876e+06	1.08583e+06	1.35178e+06	1.26823e+06	1.33846e+06	721290	1.27808e+06	1.30488e+06	1.10267e+06	1.31036e+06	1.30806e+06	1.2416e+06	1.07319e+06	1.28598e+06	1.25428e+06	1.07465e+06	1.18908e+06	1.12288e+06	1.12947e+06	1.14617e+06	1.06269e+06	1.10945e+06	1.03126e+06	1.26545e+06	824594	1.3915e+06	1.08851e+06	0.903998
NEG	14.62_668.9577m/z	HMDB0256332	C14F24	Perfluorophenanthrene	Organic compounds	Benzenoids	Phenanthrenes and derivatives	Hydrophenanthrenes	1843.41	2004.09	5499.76	5236.47	6907.66	6721.82	1658.11	5994.74	7623.21	4553.77	7529.79	6.04408e-07	6.04408e-07	6.04408e-07	1655.31	2829.15	6.04408e-07	2639.17	6.04408e-07	7154.85	10664.6	8627.75	12529.1	2455.42	5168.88	6.04408e-07	5332.62	2409.6	4774.91	2899.38	10680.4	5201.48	5064.81	6.04408e-07	4260.52	5995.29	4858.51	6.04408e-07	16982.7	2227.67	1.02652
NEG	14.53_166.9933m/z	HMDB0015320	C3H2F6O	Desflurane	Organic compounds	Organohalogen compounds	Organofluorides	-	675834	735859	618055	622572	664846	696959	722825	716577	700352	757521	792468	758619	812642	996374	732133	959547	1.08829e+06	899971	581184	849838	864754	741590	860564	837778	722293	663709	818651	709270	647097	667371	654030	667287	669396	733473	646873	598813	696380	440315	722170	603006	1.03253
NEG	14.58_116.9721m/z	HMDB0245048	C2H2ClF3	2-Chloro-1,1,1-trifluoroethane	Organic compounds	Organohalogen compounds	Organofluorides	-	26230.6	19476.6	28050.4	31658.2	23937.6	25661.9	22106	31643.1	27559.9	30704.1	32467	31746.6	31446.5	26449	24613.6	27538.8	27343.8	25397	16664.5	25392.5	25160.4	22978.6	27624.3	27420	28363.9	25043.5	25589.9	30149.5	21117.9	22624.7	24826.5	23358.1	23898.8	35397.8	32671.3	20560	22057.8	13464.2	32405.8	28236.3	1.22723
NEG	14.58_224.9987m/z	HMDB0246988	C4H2F6O	Fluoromethyl 2,2-difluoro-1-(trifluoromethyl)vinyl ether	Organic compounds	Organohalogen compounds	Vinyl halides	Vinyl fluorides	40094.2	43461.5	34597.5	36888.2	40762.6	40953.5	41715.8	40996.2	44748.8	46124.4	50267.9	47066.5	50415.9	55807.1	41058.4	58327.6	62792.2	54748	37952.9	52588.9	52606.9	48719.8	56602.1	51399.5	46481.5	40285.2	53099.1	46255.9	45141.5	46516	43479	45208	45415.2	48790.4	44774	41900.9	51713.3	31304.3	51776.7	46093.1	1.21998
NEG	14.56_502.9358m/z	HMDB0303432	C12H16Ca3O14+6	Calcium citrate	Organic compounds	Organic acids and derivatives	Carboxylic acids and derivatives	Tricarboxylic acids and derivatives	59674	72102.5	62622.7	65997.7	75244.5	69385.5	64622.7	73815.1	84508.8	74164.7	82956.6	69870.4	64657	99913.7	62586.2	97323.3	93443.7	93740	49853.9	90059.9	92135	75159.8	98796.9	80627	84609.4	66646	87055.1	76316.7	74137.1	83570.6	74984.5	76498.4	84012	77170.4	87719.5	74810.2	95617.8	59911.5	96926.7	72387.3	0.989012
NEG	14.56_286.9366m/z	HMDB0039459	C6H10S5	Di-2-propenyl pentasulfide	Organic compounds	Organosulfur compounds	Allyl sulfur compounds	-	5893.2	6696.96	5622.95	5126.02	6318.89	6235.19	4053.08	5912.27	5035.95	5452.06	7665.41	5618.05	6730.61	4884.16	5793.99	5962.06	4228.12	5587.77	2526.41	6000.42	6463.13	6368.15	5391.85	5509.2	5814.02	3495.01	5620.96	2969.73	3577.24	5134.19	2139.91	3769.38	2716.64	1230.54	1429.92	1197.03	3237.45	1452.83	3382.68	2261.67	1.53564
NEG	14.70_112.9854m/z	HMDB0014118	C2HF3O2	Trifluoroacetic acid	Organic compounds	Organic acids and derivatives	Carboxylic acids and derivatives	Alpha-halocarboxylic acids and derivatives	4.18982e+06	4.25292e+06	3.7641e+06	4.06229e+06	3.97204e+06	4.13971e+06	4.20411e+06	4.12556e+06	4.14088e+06	4.31305e+06	4.36759e+06	4.20786e+06	4.69511e+06	5.04945e+06	4.19606e+06	4.93361e+06	5.39028e+06	4.6697e+06	2.79424e+06	4.33212e+06	4.54714e+06	4.00989e+06	4.39043e+06	4.67308e+06	4.02293e+06	3.85127e+06	4.3113e+06	3.82309e+06	3.58224e+06	3.44276e+06	3.4904e+06	3.55436e+06	3.52487e+06	3.72499e+06	3.48454e+06	3.09276e+06	3.53893e+06	2.1747e+06	3.61953e+06	3.07175e+06	1.10643
NEG	14.68_666.9424m/z	HMDB0255059	C20H20I2N2O5	N-Acetyl-L-phenylalanyl-3,5-diiodo-L-tyrosine	Organic compounds	Organic acids and derivatives	Carboxylic acids and derivatives	Amino acids, peptides, and analogues	35632.2	39859.1	46774.8	51915	72785	72087.2	43141	50177.4	95456.3	50781.5	62389.3	53313.3	14452.4	34307.9	40219.8	53589.9	44083.8	68729.7	25961.1	62510.9	66859.1	63492.7	78376.6	69827.9	69779.4	49062.7	89473.1	81311.3	54879.5	87656.5	69685.2	67437.3	62058.5	53063.1	73572.7	60575.7	85946	59826.4	119279	61922.9	0.904661
NEG	14.70_480.9898m/z	HMDB0246244	C16H14F3IN2O4	N-[(2R)-2,3-Dihydroxypropoxy]-3,4-difluoro-2-[(2-fluoro-4-iodophenyl)amino]benzamide	Organic compounds	Benzenoids	Benzene and substituted derivatives	Benzoic acids and derivatives	48487	53928	52491	77471.2	98840.6	90575.2	45041.4	61676.3	135381	50699.1	74185.1	58272.9	28890.5	34945.9	43625.5	46660.6	33279.9	69398.1	26733.6	73782.8	70689.6	49121.5	71364.5	69926.9	88060.9	60022.9	75274.5	79449.8	62392.7	87315.5	70025.3	73377.8	53769.9	37232.2	64480.8	63471.5	84916.5	51892	101883	63059.2	0.918402
NEG	14.66_546.9620m/z	HMDB0255366	C16H18I2N6	2-[(3-Iodophenyl)methyl]-1-[[N'-[(3-iodophenyl)methyl]carbamimidoyl]amino]guanidine	Organic compounds	Benzenoids	Benzene and substituted derivatives	Halobenzenes	100763	92446.8	110269	117706	162742	153570	94222.1	115266	219407	96552.1	146940	120944	67781.3	84177.1	94798.2	126062	81263.1	156885	61315.3	149058	160247	129188	158143	154756	156042	111468	151702	159818	125895	174697	139438	126620	122946	87214.1	140017	111546	165581	98656	188716	125467	0.882059
NEG	14.68_492.9901m/z	HMDB0252943	C9H21O17P3	Phosphatidylinositol 4,5-diphosphate	Organic compounds	Lipids and lipid-like molecules	Glycerophospholipids	Glycerophosphoinositol phosphates	499520	500880	516597	638147	758037	755372	545195	610821	1.02177e+06	549371	796773	666659	416508	495247	556374	699095	527545	757471	323279	764485	767685	634604	830598	755854	847001	645194	804718	938610	700117	934317	782250	738211	793559	577337	780553	711247	957479	684496	1.25601e+06	854443	0.994957
NEG	14.68_263.0119m/z	HMDB0243849	C12H7ClO2	1-Chlorodibenzo-p-dioxin	Organic compounds	Organoheterocyclic compounds	Benzodioxins	Benzo-p-dioxins	1.507e+06	1.54379e+06	1.48359e+06	1.70225e+06	1.82786e+06	1.86105e+06	1.63572e+06	1.70346e+06	2.16421e+06	1.72739e+06	2.08023e+06	1.8625e+06	1.65235e+06	1.81751e+06	1.70058e+06	2.15674e+06	2.00598e+06	2.16153e+06	1.17784e+06	2.12393e+06	2.13975e+06	1.85759e+06	2.21229e+06	2.19485e+06	2.14061e+06	1.82598e+06	2.16193e+06	2.23269e+06	1.87132e+06	2.09786e+06	2.03214e+06	2.00377e+06	2.05092e+06	1.84327e+06	2.02691e+06	1.86111e+06	2.29522e+06	1.55795e+06	2.70132e+06	2.15152e+06	1.23703
NEG	6.48_185.0927m/z	HMDB0028695	C8H14N2O3	Alanylproline	Organic compounds	Organic acids and derivatives	Carboxylic acids and derivatives	Amino acids, peptides, and analogues	790.034	1092.35	1205.6	600.38	944.829	978.492	1483.37	859.937	513.028	527.477	1159.2	1162.56	1243.48	724.321	642.377	1049.34	2482.16	628.74	578.374	760.054	811.4	748.82	688.344	669.899	1021.04	605.79	1337.29	361.638	907.844	973.079	563.774	369.566	291.166	1496.16	402.415	473.439	401.052	392.492	550.341	434.742	0.944879
NEG	6.59_605.4424m/z	HMDB0007019	C35H60O5	DG(14:0/18:4(6Z,9Z,12Z,15Z)/0:0)	Organic compounds	Lipids and lipid-like molecules	Fatty Acyls	Lineolic acids and derivatives	3124.03	302.443	5386.6	1366.9	335.543	1011.34	450.935	7589.68	4236.06	6.04408e-07	4182.55	3790.39	445.005	6.04408e-07	905.552	2147.84	6.04408e-07	494.985	2462.97	6.04408e-07	626.386	38685.2	11456.3	449.616	1639.51	3932.06	2401.03	4889.98	2394.21	684.471	3670.38	2102.09	2114.75	1218.02	3024.42	3901.16	5146.48	1601.75	2877.04	15155.5	0.746937
NEG	6.61_577.4842m/z	HMDB0031396	C35H64O3	Reticulatamone	Organic compounds	Lipids and lipid-like molecules	Fatty Acyls	Fatty alcohols	13926.8	17830.7	79434.4	22786.5	27572.1	21067.5	15341.1	89545.9	49062.5	18077.3	18710.8	25470.2	7112.03	8613.38	33956.5	20684.6	18992.1	6708.32	43935.1	6756.24	6687.81	175672	120754	16323.8	44576.2	45714.1	36488.9	37179.2	39097.3	7640.57	53697.2	23692.4	83460.8	22313.6	32349.9	52811.7	88028.2	31996.5	47544.3	64263.4	0.709736
NEG	6.61_565.4473m/z	HMDB0294933	C34H62O6	DG(13:0/18:1(12Z)-O(9S,10R)/0:0)	-	-	-	-	16719.7	8320.76	52776.8	8434.25	18155.3	13499.8	7274.12	36850.8	36475.8	12163.4	12163.9	26792.2	2900.04	5732.97	15857.6	12205.3	13070	2965.48	24209	3596.06	6126.73	102631	69787.7	7306.35	16365.7	22236.7	15609.3	21859.8	15688.6	6173.68	18979.9	15425.9	38019.7	13374.9	19512.8	19990.7	34006.9	14707.3	26886.6	35561.7	0.664253
NEG	6.61_567.4626m/z	HMDB0071165	C34H64O6	TG(10:0/13:0/8:0)	Organic compounds	Lipids and lipid-like molecules	Glycerolipids	Triradylcglycerols	23866.4	11978.1	78842	13084.4	28995.3	22649.7	10436.2	58158.5	54598.4	16751.5	15879.8	34654.7	4012.89	6914.36	20363	16999.6	22159	5515.28	32575.1	3234.21	8366.97	105746	101277	12069	30453.4	39401.1	24833	29703.3	22870.3	9143.42	27478.9	13719.6	53148.3	19094.6	26865	32952.8	42914.3	10105.5	27390.3	37271.4	0.71349
NEG	6.48_123.0084m/z	HMDB0253785	C6H4O3	keto-1,4-benzoquinone	Organic compounds	Organic oxygen compounds	Organooxygen compounds	Carbonyl compounds	1535.3	2251.59	1598.14	1623.29	1625.52	2217.87	1772.56	2057.68	2001.21	2027.24	2118.99	1661.49	2185.78	2922.35	1336.27	1977.5	2937.11	2405.64	879.311	1735.06	1847.61	1153.15	1526.07	2030.78	2079.6	1276.18	2227.7	1822.34	1792.92	1394.51	1232.18	1172.29	1007.17	1801.59	1450.68	1367.67	796.853	681.739	1545.44	1489.15	1.00183
NEG	6.59_609.4734m/z	HMDB0007016	C35H64O5	DG(14:0/18:2(9Z,12Z)/0:0)	Organic compounds	Lipids and lipid-like molecules	Fatty Acyls	Lineolic acids and derivatives	11893.4	3697.94	33612.7	6421.21	9476.14	5504.93	1759.01	31937.5	23902.4	4099.99	9278.84	12612.8	1805.81	4577.43	6497.19	10729.2	6276.24	2614.85	6970.02	1094.08	1238.27	67819.6	33963.5	1197.15	5414.09	8521.28	12602.6	8375.45	5432.36	1609.07	5845.68	7875.3	13531.6	4899.78	9460.38	6057.38	14293.7	5192.02	11569.9	23924.2	0.63506
NEG	6.04_187.0356m/z	HMDB0000469	C5H6N2O3	5-Hydroxymethyluracil	Organic compounds	Organoheterocyclic compounds	Diazines	Pyrimidines and pyrimidine derivatives	16659.4	11810.5	9076.52	10938.2	2787.44	10076	11029.1	5809.1	8540.89	17039.4	7987.1	6.04408e-07	351.389	6.04408e-07	569.303	149.883	6.04408e-07	1573.99	65.7249	6.04408e-07	6.04408e-07	6.04408e-07	6.04408e-07	8503.04	4912.49	43.1839	14285	13242.1	8169.31	9819.61	6747.52	9245.74	5123.34	5703.3	3403.65	2509.95	3041.63	6.04408e-07	1871.12	6.04408e-07	0.935551
NEG	5.88_175.0356m/z	HMDB0000828	C5H8N2O5	Ureidosuccinic acid	Organic compounds	Organic acids and derivatives	Carboxylic acids and derivatives	Amino acids, peptides, and analogues	3205.87	2455.4	1412.61	2561.13	1106.48	2593.77	3130.74	1746.06	1910.86	5374.58	2026.18	6.04408e-07	6.04408e-07	6.04408e-07	54.6964	6.04408e-07	6.04408e-07	6.04408e-07	6.04408e-07	6.04408e-07	6.04408e-07	6.04408e-07	6.04408e-07	1980.64	571.159	6.04408e-07	4839.13	2836.31	2411.93	2236.92	1483.78	769.881	1086.84	988.566	568.648	522.872	250.805	6.04408e-07	215.241	6.04408e-07	1.36408
NEG	5.90_173.0199m/z	HMDB0041833	C4H4N2O3	Barbituric acid	Organic compounds	Organoheterocyclic compounds	Diazines	Pyrimidines and pyrimidine derivatives	2552.01	2060.49	835.097	1244.99	350.282	1061.13	2501.36	1773.07	1289.18	2206.58	998.938	6.04408e-07	60.1152	6.04408e-07	140.879	6.04408e-07	6.04408e-07	661.829	6.04408e-07	6.04408e-07	6.04408e-07	6.04408e-07	6.04408e-07	1180.42	534.985	6.04408e-07	2043.63	2704.87	1408.27	1510.37	586.612	282.45	326.19	271.797	125.076	30.9295	6.04408e-07	6.04408e-07	6.04408e-07	6.04408e-07	1.13817
NEG	6.39_103.0035m/z	HMDB0000691	C3H4O4	Malonic acid	Organic compounds	Organic acids and derivatives	Carboxylic acids and derivatives	Dicarboxylic acids and derivatives	274390	252949	143420	236568	83605.7	212200	209098	91446.1	102448	211264	130788	68287.1	79633.2	57863.6	37416.5	73310.4	83756.7	66030.4	3908.38	58317.5	35312.7	18008.4	15048.8	186418	110756	53823.9	313860	250735	181988	128548	115589	110157	103322	119165	87508.6	52329.3	37844.7	2319.71	53459.8	6094.91	1.25759
NEG	6.66_445.3318m/z	HMDB0001993	C27H44O2	7a-Hydroxy-cholestene-3-one	Organic compounds	Lipids and lipid-like molecules	Steroids and steroid derivatives	Cholestane steroids	218980	115267	295248	167034	265186	147192	201452	99642.3	246665	222307	115602	160324	87801	122830	233972	88941.3	90972.1	92218.5	160251	65900.4	109182	439618	487319	96311.9	153348	196082	152879	133758	125743	188835	252730	241636	470688	132336	312975	326983	369516	270797	238719	285991	0.948806
NEG	6.66_447.3474m/z	HMDB0001419	C27H46O2	24-Hydroxycholesterol	Organic compounds	Lipids and lipid-like molecules	Steroids and steroid derivatives	Bile acids, alcohols and derivatives	107289	61929.4	172512	85515.3	142926	82424.1	87850.4	84806.5	145148	106604	84328.7	93497.6	45561.7	56071.9	121122	48522.2	50312.5	39254.4	92828.7	35749.6	43136.4	247846	242400	46880.8	82090.4	110430	82934.5	75241.1	83575.1	82615	104444	142114	298556	62194	131178	189373	191828	166114	119950	143444	0.889594
NEG	6.63_328.1614m/z	HMDB0028890	C12H21N5O3	Histidyllysine	Organic compounds	Organic acids and derivatives	Carboxylic acids and derivatives	Amino acids, peptides, and analogues	1243.96	1797.64	1742.83	1662.41	926.71	3362.14	6.04408e-07	961.508	6.04408e-07	274.9	541.108	1573.14	533.12	6.04408e-07	749.802	152.222	6.04408e-07	6.04408e-07	1204.42	484.699	835.202	17125.2	12384.7	589.822	1069.84	1642.73	826.932	400.846	1294.14	3263.26	3520.36	3822.34	5991.79	1298.03	4476.59	4789.46	5425.93	4583.6	2448.17	10107.8	0.735867
NEG	6.63_168.0298m/z	HMDB0001488	C6H5NO2	Nicotinic acid	Organic compounds	Organoheterocyclic compounds	Pyridines and derivatives	Pyridinecarboxylic acids and derivatives	2024.47	2353.13	1956.12	1978.59	1716.29	2588.07	2444.52	1800.55	2157.1	2718.25	1994.41	1503.39	1089.18	1221.38	1202.89	1053.96	2063.67	1718.2	194.144	1309.34	1011.06	495.26	462.574	1762.56	1523.31	951.909	2181.07	1730.25	1459.22	2013.96	1350.18	899.344	1080.7	1295.61	1077.48	896.347	683.94	111.1	890.941	216.612	1.27213
NEG	6.66_435.3109m/z	HMDB0002195	C26H44O5	Varanic acid	Organic compounds	Lipids and lipid-like molecules	Steroids and steroid derivatives	Bile acids, alcohols and derivatives	23486.9	9145.56	31346	15266.9	40552.3	15765.6	11367	14474.2	35016.8	13323.2	14219.9	25676.8	6690.24	8267.62	17046.2	8599.53	8541.35	3221.76	16804.7	6701.29	7878.62	70961.5	53092.1	9558.04	16081.9	19738.4	11530	15590.5	10837.5	12709	22953.3	19565.4	39901	12141.4	28559.6	19404.3	27408.3	17543.4	14793.6	39327.3	0.825198
NEG	6.66_501.3948m/z	HMDB0030151	C31H52O2	beta-Sitosterol acetate	Organic compounds	Lipids and lipid-like molecules	Prenol lipids	Triterpenoids	18704.1	19770.5	35517.3	16482.3	22684.9	26195.2	22836.6	15309	34278.9	20682	36090.1	40986.2	17140.2	17769.3	41926	21635.1	12119	12298	27199.9	8819.16	22140.3	100940	85383.9	14006.9	29867.3	47325.7	19177.1	30677.3	20798.6	29060.7	34566.1	56028	80387.4	23375.2	31233.6	68511.3	94760.4	83638.4	47923	52118.3	1.00078
NEG	6.66_339.2532m/z	HMDB0034381	C19H34O2	Methyl linoleate	Organic compounds	Lipids and lipid-like molecules	Fatty Acyls	Lineolic acids and derivatives	9833.36	8960.41	23145	11085.3	25623.2	20160.4	10135.8	14563.9	31549.7	6232.39	9034.24	20402	4134.28	9387.92	11390.8	4166.13	4915.54	3021.67	13611.1	5485.67	6610.66	61200.8	23282.3	6992.95	11785.3	13758.8	7345.7	7365.32	12654.9	7771.59	11256.3	12620.1	20966.2	11549.7	15095.6	14021	27567.7	14682.5	7788.29	18727.4	0.8209
NEG	6.66_443.3161m/z	HMDB0006227	C28H44O4	1-a,24R,25-Trihydroxyvitamin D2	Organic compounds	Lipids and lipid-like molecules	Steroids and steroid derivatives	Vitamin D and derivatives	24440.7	10896.4	20978.4	11697.4	28489.7	14842	7614.8	4964.87	15148.9	16119.8	13792.8	16736.5	4246.85	7082.1	11684.2	7723.18	8157.69	4031.87	16207.7	5472.79	11754.5	57128.4	57347.9	7661.44	17030.3	12488.4	12584.9	15148.3	7217.57	17923.5	19082.7	17019.6	41416.1	8041.18	32001.5	19096.9	26503.3	23648.8	18715.5	37387.5	0.802932
NEG	6.66_503.4105m/z	HMDB0301751	C31H54O2	5-Pentacosenylresorcinol	Organic compounds	Benzenoids	Phenols	Benzenediols	8343	11393.3	32349.3	8688.87	14786.6	20409.5	11252.7	30415.3	20512.9	14940.8	7910.02	15908.6	6660.3	11991.2	25682	6581.38	6430.31	10393.3	24163.3	9191.14	10206.3	59661	51295.4	10640	19252.3	26603.8	7308.03	17827.4	19837	16562.4	18869.6	31584.5	88852.6	12196.9	21212	47008.8	54815.4	78189.5	38006.6	23195.9	0.910249
NEG	6.66_473.3630m/z	HMDB0003822	C29H48O2	Cholesteryl acetate	Organic compounds	Lipids and lipid-like molecules	Steroids and steroid derivatives	Steroid esters	33863.6	33837.3	57561.2	24904.6	48268.5	33059.7	40532	21334.3	54760.3	35455.2	24026.7	71832.8	27832.6	26498.8	64496.9	15019.5	23251.8	13015.4	37031.6	12034.5	28709.1	134981	154819	18551.1	31382.4	61985.1	36445.5	37540	22047.4	42051.8	54556	82018.6	131516	39199.3	48713.7	72123.4	138073	97765.4	60085.5	68913	0.874968
NEG	6.66_475.3786m/z	HMDB0001893	C29H50O2	alpha-Tocopherol	Organic compounds	Lipids and lipid-like molecules	Prenol lipids	Quinone and hydroquinone lipids	16578.3	14506.9	51091	12551.9	24761.2	22372.6	17145.8	30073.2	30406.2	25534.2	13745.1	19197.7	8952.16	12202.8	33921.7	10598	7756.03	9966.28	29688.3	8563.12	12499.6	75537.9	79179.1	12694.5	21387.6	36749.3	9413.87	18536.1	30970.5	17287.4	20251.9	27734.9	106223	16237.6	27405.5	74002.1	60949.8	47601	41489.2	25872.8	0.808816
NEG	6.66_489.3582m/z	HMDB0011662	C29H48O3	3-beta-Hydroxy-4-beta-methyl-5-alpha-cholest-7-ene-4-alpha-carboxylate	Organic compounds	Lipids and lipid-like molecules	Steroids and steroid derivatives	Cholestane steroids	56995	27057.4	67193.7	50886.5	80470.8	35121	34597.7	34208	70338.1	33709.6	32551.1	66852.8	19748.4	23304.6	48295.5	29363.8	20101.9	16398.1	29871.6	10958.4	25886.7	167887	158704	17014.3	30717.4	41361.1	36678.4	36444.8	19176.8	33905.2	62074.5	94827.1	102797	29755.3	50716.4	57067.4	80180.3	55133	42612.3	109362	0.872881
NEG	6.61_245.0667m/z	HMDB0033091	C9H12O5	(Z)-3-(1-Formyl-1-propenyl)pentanedioic acid	Organic compounds	Lipids and lipid-like molecules	Fatty Acyls	Fatty acids and conjugates	3219.25	2149.85	1439.22	1598.22	733.784	2490.01	737.136	1133.57	1269.17	1123.37	1403.25	104.669	867.907	742.665	594.665	6.04408e-07	187.221	6.04408e-07	6.04408e-07	1278.49	6.04408e-07	246.997	2107.76	405.108	829.554	6.04408e-07	2516.08	244.248	417.342	6.04408e-07	269.213	437.903	162.436	1130.89	143.326	2007.53	6192.2	4529.47	980.932	4726.81	1.29269
NEG	6.61_587.4317m/z	HMDB0302040	C36H60O6	Basilimoside	Organic compounds	Lipids and lipid-like molecules	Steroids and steroid derivatives	Stigmastanes and derivatives	1312.19	6.04408e-07	2662.14	1730.87	462.912	6.04408e-07	6.04408e-07	691.929	1832.28	6.04408e-07	2307.35	2368.83	6.04408e-07	6.04408e-07	190.959	433.057	6.04408e-07	6.04408e-07	6.04408e-07	6.04408e-07	6.04408e-07	19323.1	7187.95	6.04408e-07	586.262	819.861	1748.43	2780.16	191.296	500.106	1340.7	1761.83	2108.89	6.04408e-07	1251.48	1009.67	2476.44	1064.54	1396.86	8303	0.871575
NEG	6.63_225.0691m/z	HMDB0250681	C7H14FO2P	Cyclosarin	Organic compounds	Organic acids and derivatives	Organic phosphonic acids and derivatives	Phosphonic acid esters	27148.2	504.982	18136.9	19995.5	4498.86	9160.49	4770.36	434.358	1504.06	4004.98	553.895	161.852	1938.95	6.04408e-07	4243.82	6.04408e-07	6.04408e-07	6.04408e-07	6.04408e-07	3210.49	3190.81	44156.9	316.533	8111.24	13169.4	24250.1	3221.97	269.785	3569.06	6594.37	1133.41	357.911	209.726	17500.4	9153.86	5603.02	12979.9	9792.4	6.04408e-07	1239.16	1.11137
NEG	6.61_579.4998m/z	HMDB0041023	C35H66O3	Reticulatamol	Organic compounds	Lipids and lipid-like molecules	Fatty Acyls	Fatty alcohols	1707.26	1236.24	10995.2	2657.22	1773.77	2455.14	1487.74	18862.9	7262.84	6.04408e-07	2437.88	3252.87	451.908	6.04408e-07	2006.06	791.274	6.04408e-07	782.951	5970.05	6.04408e-07	367.558	26871.3	22092.3	1524.6	3824.58	8083.55	3789.72	5005.17	3892.96	429.773	5559.75	2932.07	11384.5	2012.93	3554	4105.56	14081.5	5051.95	6501.63	12671.3	0.757485
NEG	6.61_381.2640m/z	HMDB0006070	C21H36O3	Pregnanetriol	Organic compounds	Lipids and lipid-like molecules	Steroids and steroid derivatives	Pregnane steroids	271.855	482.018	2723.99	1078.04	687.765	1344.15	501.982	1710.5	3035.23	6.04408e-07	885.432	3582.16	380.829	371.427	6.04408e-07	6.04408e-07	6.04408e-07	6.04408e-07	1097.75	6.04408e-07	1033.46	12188.3	4969.8	6.04408e-07	866.745	3214.41	201.826	1529.82	429.955	274.121	1312.78	530.613	2947.94	1162.7	2487.7	895.543	1685.27	263.404	6.04408e-07	3470.11	0.871734
NEG	6.63_512.2684m/z	HMDB0002639	C26H43NO7S	Sulfolithocholylglycine	Organic compounds	Lipids and lipid-like molecules	Steroids and steroid derivatives	Bile acids, alcohols and derivatives	371.561	3391.45	5710.9	6.04408e-07	20969.3	4114.54	6.04408e-07	6064.1	6.04408e-07	6.04408e-07	6.04408e-07	6.04408e-07	6.04408e-07	313.291	6.04408e-07	6.04408e-07	6.04408e-07	458.535	383.955	930.508	6.04408e-07	9579.47	303.354	1043.57	1969.87	529.666	6.04408e-07	6.04408e-07	1288.25	6.04408e-07	6.04408e-07	7549.89	6.04408e-07	1108.44	5680.98	2743.88	9530.65	542.705	314.045	29201.8	0.542805
NEG	6.63_497.3481m/z	HMDB0000513	C27H48O5	5b-Cholestane-3a,7a,12a,23R,25-pentol	Organic compounds	Lipids and lipid-like molecules	Fatty Acyls	Fatty acids and conjugates	2158.93	6.04408e-07	3029.14	1299.76	1472.22	6.04408e-07	6.04408e-07	1624.9	1178.69	6.04408e-07	1749.84	3165.4	329.982	6.04408e-07	310.785	6.04408e-07	6.04408e-07	598.003	1802.4	6.04408e-07	267.763	9226.98	5810.85	1261.87	326.303	1480.76	383.603	2060.49	842.485	465.005	1743.58	835.22	2782.03	1589.43	2799.91	1707.28	1488.87	591.829	2168.42	5346.07	0.989995
NEG	6.63_439.3785m/z	HMDB0062452	C26H50O2	17Z-hexacosenoic acid	Organic compounds	Lipids and lipid-like molecules	Fatty Acyls	Fatty acids and conjugates	341.917	908.71	12276.8	1413.09	2283.9	1942.77	316.383	4805.91	6476.06	721.845	1051.49	624.155	294.165	875.386	485.829	424.082	6.04408e-07	284.65	3106.52	635.214	244.543	8058.62	6316.04	713.906	1073.61	5394.24	485.103	1188.38	2891.36	6.04408e-07	348.732	695.444	5001.86	6.04408e-07	2983.83	2617.89	2908.94	1688.27	2389.16	1448.37	0.663122
NEG	6.63_461.3633m/z	HMDB0001492	C28H48O2	gamma-Tocopherol	Organic compounds	Lipids and lipid-like molecules	Prenol lipids	Quinone and hydroquinone lipids	2450.76	1007.29	10040.8	1207.63	2544.32	2453.94	387.933	3263.52	4411.38	863.939	1527.4	1661.22	6.04408e-07	487.955	1612.67	1806.39	6.04408e-07	514.977	2906.7	6.04408e-07	6.04408e-07	17126.1	10219.1	447.631	2501.78	4823.42	1692.48	2562.68	3325.71	442.609	2789.2	1767.82	9519.97	2083.53	4692.05	3956.12	10180.2	2702.69	3629.51	3991.27	0.745569
NEG	6.63_505.4262m/z	HMDB0038485	C31H56O2	5-Pentacosyl-1,3-benzenediol	Organic compounds	Benzenoids	Phenols	Benzenediols	6.04408e-07	1983.6	9094.26	1004.65	1456.75	3210.59	1050.21	8019.65	3083.69	913.553	1095.04	804.398	443.324	6.04408e-07	2915.21	6.04408e-07	6.04408e-07	1113.2	4901.61	2676.14	696.102	9246.67	10875.1	1125.12	2974.79	6057.86	6.04408e-07	2123.59	4916.21	517.772	1224.78	3810.33	17537.1	1301.85	2426.34	9717.94	5019.71	17508.4	8231.48	1643.98	0.631524
NEG	4.44_94.0408m/z	HMDB0245027	C4H5N3	2-Aminopyrimidine	Organic compounds	Organoheterocyclic compounds	Diazines	Pyrimidines and pyrimidine derivatives	21329.4	19296.9	13655.6	13186.4	18476.9	14738.4	18120.6	24791.2	21373.2	26881.5	25862.7	29155.8	40391.2	45435.9	28846.1	38592.1	54215.6	32936.3	28454.3	35416.9	34357.6	32558.9	34752.7	29740.6	23302.3	15656.5	6808.29	7255.14	5763.57	7192.18	9159.5	8488.02	8068.03	13529.7	9790.04	8098.63	29254.3	16103.3	8051.1	17487.9	1.09705
NEG	6.66_507.3687m/z	HMDB0034430	C29H50O4	6-Deoxohomodolichosterone	Organic compounds	Lipids and lipid-like molecules	Steroids and steroid derivatives	Stigmastanes and derivatives	28382.3	12315.4	39709.6	15348.7	34950.4	10031	8697.92	26945.8	34559.6	10180	16781	27238.4	3590.75	7843.49	14531	11863.3	9795.03	3732.87	15891.9	3689.66	9677.19	76292.2	60817.1	7550.49	13306.3	17683.4	10716.5	17512.5	10881.3	14337	13671.8	23850.1	39915.7	12595.8	24882.6	25864.4	30918.4	16034.1	19207.9	39533.5	0.775015
NEG	6.72_573.4521m/z	HMDB0007077	C36H62O5	DG(15:0/18:4(6Z,9Z,12Z,15Z)/0:0)	Organic compounds	Lipids and lipid-like molecules	Fatty Acyls	Lineolic acids and derivatives	68787.6	53119.8	140889	107591	70452.3	43851.1	64151	46785.4	165922	49565.6	115131	103583	52265.5	46042.1	103222	81937.8	43866.9	20147.7	92315	14326.6	28538.9	1.03913e+06	322306	25332.9	52550.4	110175	128439	108076	28557.5	28361.9	163353	118079	108101	82264.6	70480.9	59437.1	159766	80125.8	63986.5	325633	0.568255
NEG	6.72_311.2221m/z	HMDB0031050	C17H30O2	Methyl 2E,4Z-hexadecadienoate	Organic compounds	Lipids and lipid-like molecules	Fatty Acyls	Fatty acid esters	52971.8	44069.3	65845.5	37864.2	110291	101848	41010.9	50409.4	53532.1	43185.4	30112.6	116782	29102.2	42807	39027.9	21476.8	18008	36266.6	63845.5	62710.3	47585.8	352819	39575.9	38546.3	75883.8	131652	27441.8	32405.3	49221.5	84886.2	91661.9	60357.9	53579.9	61378.3	139326	53187.6	75252.3	80860.8	33176.6	72191.7	0.676572
NEG	6.72_517.3897m/z	HMDB0034507	C31H52O3	Soyasapogenol D	Organic compounds	Lipids and lipid-like molecules	Prenol lipids	Triterpenoids	77772.1	49377.5	104664	70804.7	94673.5	64268.7	54496.5	50460.3	111002	55309.9	69607.6	102691	36832.3	47768.4	79280.4	38510	34778.2	32792.4	45996	17718.2	38976.1	277482	184401	31468.8	55385	79148.6	57837.5	61089.4	35273.3	54032.5	102411	178591	153405	46605	81937.2	95922.7	132391	108547	74275.3	153410	0.873035
NEG	6.72_325.1836m/z	HMDB0031031	C18H30O3S	2-Dodecylbenzenesulfonic acid	Organic compounds	Benzenoids	Benzene and substituted derivatives	Benzenesulfonic acids and derivatives	64681.6	35641.1	52662.6	25788.7	37647	46598.9	45621.5	19916.8	22668.9	28102.7	14470.5	40085.3	40407.9	42226.7	43332	14376.6	28009.5	12233.9	103501	22690.1	17839.6	43968.7	137514	12582.7	12675.6	19719	26732	8001.88	15301.8	60033.8	31241.3	36092.9	82164.1	123021	40480.1	75461.3	110395	75696.6	135634	19595.8	0.960066
NEG	6.70_168.0662m/z	HMDB0029300	C7H9NO	p-Anisidine	Organic compounds	Benzenoids	Phenol ethers	Aminophenyl ethers	2549.95	2994.65	2641.1	2894.65	1765.75	2697.49	3695.65	2273.91	2582.05	3071.86	2996.24	2269.47	2451.61	2054.39	1980.54	3261.97	2858.18	1485.58	965.975	2138.31	1637.82	1402.19	1527.4	2790.42	2160.17	2612.34	5434.74	3886.49	3493.34	2667.25	2761.04	2550.91	2667.43	3717.78	2327.44	2293.97	1755.83	547.226	2272.9	1303.2	0.953939
NEG	6.70_241.0719m/z	HMDB0029645	C10H12O4	Xanthoxylin	Organic compounds	Organic oxygen compounds	Organooxygen compounds	Carbonyl compounds	924.472	947.093	508.789	271.804	404.29	708.611	409.759	111.619	323.601	355.373	664.486	264.148	1701.03	357.09	420.62	445.587	6.04408e-07	127.698	1379.19	59.4258	379.869	595.92	3962.3	6.04408e-07	6.04408e-07	61.5441	6.04408e-07	6.04408e-07	88.6135	195.22	628.903	93.1124	988.573	1717.24	468.76	310.491	859.317	676.162	1051.1	178.847	1.20283
NEG	6.72_285.2064m/z	HMDB0032347	C15H28O2	Isobutyl 10-undecenoate	Organic compounds	Lipids and lipid-like molecules	Fatty Acyls	Fatty acid esters	5976.26	9661.45	9124.3	8360.07	19797.6	16973.5	12360.2	9524.32	11590.3	8311.56	3550.62	23144	1893.09	7842.18	7839.5	2551.43	4127.51	11775.1	12931.7	13529.7	13815.2	23675.9	5442.01	7768.34	12995.9	16507.3	5284.59	4923.69	8963.97	11405.1	19363.2	11927.6	6480.17	11111	18344.4	12895.6	19257.9	9330	8273.39	7461.9	0.605663
NEG	6.72_293.1785m/z	HMDB0014607	C14H30O4S	Sodium Tetradecyl Sulfate	Organic compounds	Organic acids and derivatives	Organic sulfuric acids and derivatives	Sulfuric acid esters	36610	11748.7	12101.3	13576.9	13605.5	18647.7	10028.8	3459.9	3926.4	7736.37	2465.21	12561.2	15544	15162	9929.76	5336.79	8794.56	4387.81	35518.6	12124.4	4698.48	13101.2	61324.8	8133.53	6169.95	9041.54	4389.78	2983.41	3445.52	14314	18928.1	8176.46	106362	17126.9	19396.7	33653.6	32514.2	18652.6	14942.1	4285.19	0.794453
NEG	6.72_283.1908m/z	HMDB0035887	C15H26O2	Germacrenone	Organic compounds	Lipids and lipid-like molecules	Prenol lipids	Sesquiterpenoids	3287.92	5865.75	9993.11	5326.67	10306.5	13769.3	6504.51	9718.15	10234	3898.76	2858.46	10235.1	1588.13	5726.33	3960.93	2583.93	3145.12	6285.1	7008.13	9217.32	8367.39	22013.7	3825.26	6504.64	10567.9	9150.88	2786.94	5168.94	10558.9	6230.8	12998.9	3881.18	6170.59	12051.5	13620.2	6407.93	16715.5	5037.39	5473.44	5116.36	0.649252
NEG	6.72_341.2689m/z	HMDB0013622	C19H36O2	10Z-Nonadecenoic acid	Organic compounds	Lipids and lipid-like molecules	Fatty Acyls	Fatty acids and conjugates	2880.97	9201.34	15834.8	6302.04	17199.8	18855.1	9601.32	17974.4	16695.1	2548.78	3779.93	10412.6	951.46	7948.34	7337.77	2389.82	3559.77	5998.36	12977.9	5925.04	4404.05	46513.1	7660.1	5987.02	14198.7	4686.64	5241.11	3687.91	4547.87	7426.67	7953.86	7770.32	13713.9	8581.33	10391	8438.01	11364.7	18889.5	4286.73	12952.3	0.739092
NEG	6.72_257.1753m/z	HMDB0039805	C13H24O2	4-(3-Hydroxybutyl)-3,3,5-trimethylcyclohexanone	Organic compounds	Lipids and lipid-like molecules	Prenol lipids	Sesquiterpenoids	5025.26	5792.71	5758.19	2074.09	24496.5	6343.19	1809.58	5712.06	6902.53	3669.63	1646.05	29633.3	140.144	2787.59	1337.58	2109.57	343.413	3184.36	7373.72	8514.85	14735.2	11904	1550.08	4477.12	3788.05	5768.47	2030.03	2099.63	2891.75	3997.31	7091.45	2788.08	1860.78	3704.28	7425.76	5538.79	2796.5	2082.31	817.554	5506.84	0.715058
NEG	6.72_493.3898m/z	HMDB0030014	C29H52O3	(3beta,5alpha,6beta,24R)-Stigmastane-3,5,6-triol	Organic compounds	Lipids and lipid-like molecules	Steroids and steroid derivatives	Stigmastanes and derivatives	69398	43451	102441	41626.1	88720.7	40145.4	38831.1	79866.7	87421.4	51233.3	40380.9	78948.6	17084.9	25376.8	53392.6	36676.5	30256.3	17885.2	55613.2	14375.7	26819	144581	182254	24696.7	44833.8	57677.8	50387.9	51208.1	40029.4	34648.7	46888.7	51147.7	142209	33112.6	72789.3	85451.9	90423.5	47887.4	59815.8	74179	0.796969
NEG	6.72_575.4679m/z	HMDB0040920	C35H62O3	Epoxymurin A	Organic compounds	Lipids and lipid-like molecules	Fatty Acyls	Fatty alcohols	43851.5	43211.3	141971	66977.1	61762.3	50822.2	53609.8	125359	125435	44429.2	65948.3	66979.2	32935.3	39083.8	91551.3	59874.4	50510.3	15475.2	79452.4	13650.7	17775.8	653782	252125	30252	79523.2	89421.9	91734.2	96934.1	56479	17876.6	141196	61496.3	144899	58069.6	81616.6	75604.4	195516	65638.5	79620.1	199399	0.612945
NEG	6.72_421.3317m/z	HMDB0030956	C25H44O2	5-Nonadecyl-1,3-benzenediol	Organic compounds	Benzenoids	Phenols	Benzenediols	32465.3	18170.1	67004.7	27853.4	47949.8	32955.2	27156.4	37845	60740.1	30094.1	22505.9	32456.5	14816.2	18571.6	40391.2	16313.5	15665.2	10416.5	31604.9	11326.5	13937.3	95157.6	88011.9	14099.4	23660.6	45070.6	22671.9	27115.5	32678	20240	35500.7	42939.5	107101	26602.3	47651.3	60319.8	76260.9	51269	42094.9	48593	0.912929
NEG	6.72_309.2064m/z	HMDB0036153	C17H28O2	Shyobunyl acetate	Organic compounds	Lipids and lipid-like molecules	Prenol lipids	Sesquiterpenoids	22034	18780.6	21273.5	12229.6	41763	35135.4	9881.87	12810.3	18138.4	9474.82	11093.7	37014.3	10250.3	18555.7	10749.3	11127	7532.48	10496.8	20330.7	9853.9	18553.6	75396.4	15882.9	7100.19	14458.8	43579.9	14413.3	8272.34	10600.4	20615.2	35277.8	41911.2	21685	14207	129951	13068.2	34800.7	22068.7	9658.76	36503.5	0.631291
NEG	6.68_479.3737m/z	HMDB0304225	C28H50O3	6-deoxoteasterone	Organic compounds	Lipids and lipid-like molecules	Steroids and steroid derivatives	Bile acids, alcohols and derivatives	3471.59	885.782	13984.4	1897.24	3066.26	1196.38	713.947	7802.65	5870.04	733.508	1338.44	2753.77	507.743	340.968	1107.21	1663.2	1564.11	359.984	4236.19	1126.54	6.04408e-07	14854.3	14809.9	1338.4	2198.72	5010.01	2001.84	2152.9	4074.45	359.091	1955.45	541.416	7443.5	1102.14	5920.9	5895.04	10209.6	954.471	5445.79	3787.86	0.76684
NEG	6.68_447.3112m/z	HMDB0029458	C26H42O3	Oryzarol	Organic compounds	Benzenoids	Phenol esters	-	2012.56	674.274	3581.23	1940.4	2572.7	1011.8	6.04408e-07	1877.07	805.788	389.411	2908.14	4053.83	719.842	272.01	315.099	256.707	505.256	845.077	2582.09	1470.35	217.247	8829.21	6689.24	1227.82	1457.09	1993.05	966.263	2690.31	747.204	1800.17	3378.98	3956.59	3585.18	1306.11	3458.15	1251.02	3020.21	5373.94	2341.23	5302.46	0.789356
NEG	6.68_379.2847m/z	HMDB0002823	C22H38O2	Docosatrienoic acid	Organic compounds	Lipids and lipid-like molecules	Fatty Acyls	Fatty acids and conjugates	3681.56	1782.61	9651.02	1695.97	8719.47	4598.22	2036.37	3680.04	5427.88	1690.58	3185.69	3790.98	944.118	1420.11	1814.28	1246.63	1787.51	314.341	2926.93	1212.53	1682.35	14968.9	11263.3	2172.51	3848.79	5248.07	1320.4	3295.84	5342.72	2167.27	4055.63	3764.79	12665.5	3039.32	8191.23	5026.63	9950.92	7042.04	3220.91	8567.72	0.881704
NEG	6.68_323.2221m/z	HMDB0031007	C19H32O4	1-Acetoxy-2-hydroxy-16-heptadecyn-4-one	Organic compounds	Lipids and lipid-like molecules	Fatty Acyls	Fatty alcohols	4051.95	2064.41	7678.91	2436.83	10277	5436.13	1734.89	2803.38	4559.25	657.644	2625.03	5692.56	1344.84	2907.35	659.034	1192.62	1215.75	772.769	4570.5	1854.04	2165.58	19814.6	8118.8	2465.13	6654.96	5057.71	858.004	3913.57	4466.31	2413.04	7276.82	2917.87	8396.25	4482.48	5209.88	2809.76	5791.36	6760.91	1369.78	6933.03	0.74407
NEG	6.68_553.4108m/z	HMDB0007038	C31H56O5	DG(14:1(9Z)/14:1(9Z)/0:0)	Organic compounds	Lipids and lipid-like molecules	Glycerolipids	Diradylglycerols	8066.68	2450.59	13797.6	5990.66	5496.16	1672.6	485.236	12540	8145.68	945.998	5263.64	11200	6.04408e-07	917.712	2943.15	2140.2	640.91	426.963	3904.05	203.769	2058.25	24201.7	22053.8	2822.18	3593.76	5737.5	4429.71	5574.67	2086.88	3198.49	4014.28	2998.45	9838.12	2379.33	6934.92	5978.4	9920.19	1572.94	7952.22	13932	0.658865
NEG	6.70_335.2223m/z	HMDB0000031	C19H30O2	Androsterone	Organic compounds	Lipids and lipid-like molecules	Steroids and steroid derivatives	Androstane steroids	1950.69	734.859	1633.67	123.523	2397.05	1082.77	370.779	309.011	1976.35	158.259	942.773	1909.9	111.073	658.306	6.04408e-07	341.551	574.384	6.04408e-07	1783.22	482.051	1113.5	10101.6	3333.98	1304.22	2046.15	2126.13	314.817	842.601	1342.05	162.496	2731.11	1097.18	1266.36	876.088	2636.03	806.489	1444.76	4493.17	910.926	3175.59	0.964186
NEG	6.70_333.2065m/z	HMDB0000077	C19H28O2	Dehydroepiandrosterone	Organic compounds	Lipids and lipid-like molecules	Steroids and steroid derivatives	Androstane steroids	1417.55	1246.69	1292.06	6.04408e-07	2093.32	803.678	156.332	193.057	474.828	6.04408e-07	499.795	2987.37	6.04408e-07	6.04408e-07	97.5435	6.04408e-07	6.04408e-07	620.124	2305.73	1992.58	1648.49	6701.36	2796.59	2321.38	2760.2	2746.24	100.279	517.063	1090.67	388.454	2975.19	703.208	1691.04	1042.73	2117.54	1824.21	780.865	4750.67	382.229	2579.94	0.864653
NEG	6.68_397.1683m/z	HMDB0244429	C24H22N4O2	N-[(3R)-2,3-Dihydro-1-methyl-2-oxo-5-phenyl-1H-1,4-benzodiazepin-3-yl]-N'-(3-methylphenyl)urea	Organic compounds	Organoheterocyclic compounds	Benzodiazepines	1,4-benzodiazepines	229.441	1390.6	6.04408e-07	6.04408e-07	119.497	1483.37	6.04408e-07	6.04408e-07	6.04408e-07	6.04408e-07	6.04408e-07	954.114	1411.2	2898.97	6.04408e-07	387.982	1131.52	1078.21	6.04408e-07	874.674	258.905	1581.43	616.62	6.04408e-07	6.04408e-07	387.055	6.04408e-07	205.3	6.04408e-07	6.04408e-07	4641.76	6.04408e-07	5333.69	452.734	509.817	6.04408e-07	2693.81	6355.37	254.204	254.97	1.01737
NEG	6.70_248.0795m/z	HMDB0245542	C10H11N5O3	2',3'-Didehydro-2',3'-dideoxyguanosine	Organic compounds	Organoheterocyclic compounds	Imidazopyrimidines	Purines and purine derivatives	11412.4	9951.04	10694.6	3954.94	4192.83	9784.02	9748.7	5677.87	4364.66	6079.28	5743.04	6433.42	15386.5	7174.37	10114	6728.54	4119.13	2324.41	16875.3	3187.13	5441.51	10327	32019.4	1405.55	1251.48	3248.35	2377.65	2072.64	3550.24	5074.11	4421.68	6984.61	9799.25	23356.9	4234.17	8341.81	13453.1	11260.8	19558.3	4381.54	0.92211
NEG	6.77_255.1599m/z	HMDB0037390	C13H22O2	Tsibulin 1	Organic compounds	Organic oxygen compounds	Organooxygen compounds	Carbonyl compounds	4163.64	7180.88	5703.2	3070.33	17343.3	11935	7199.49	7028.86	7368.42	3348.87	2460.62	7199.7	1340.81	9074.01	2957.88	2223.25	2628.69	2888.78	13984.9	16094.2	8876.8	16472.8	4279.82	6937.7	8108.03	9852.58	1757.36	3236.74	5481.78	5230.56	13025.3	3266.92	4109.08	7332.44	5895.67	6412.06	8310.56	7434.4	4878.91	5792.69	0.668548
NEG	6.77_309.2792m/z	HMDB0002231	C20H38O2	11Z-Eicosenoic acid	Organic compounds	Lipids and lipid-like molecules	Fatty Acyls	Fatty acids and conjugates	1352.91	5322.75	5095.66	4574.37	7331.91	7596.29	4100.55	5072.74	6576.05	2246.14	279.238	6049.99	200.038	3107.47	3450.54	582.563	1586.44	7530.17	11195.8	5883.18	4113.5	3705.45	3207.15	8033.01	7182.83	1595.58	759.145	270.855	4596.62	3438.44	8146.31	11968.3	7092.78	3834.36	4562.05	4941.83	10680.8	26099.1	5786.17	2213.78	0.802785
NEG	6.77_293.2113m/z	HMDB0041333	C17H28O	(all-Z)-8,11,14-Heptadecatrienal	Organic compounds	Lipids and lipid-like molecules	Fatty Acyls	Fatty aldehydes	3931.02	3766.85	5611.69	9546.07	15635.3	9959	9390.31	6160.05	7818.76	2400.72	1032.65	10643.7	770.427	6142.83	4840.65	1403.78	1052.55	6405.07	2034.71	3463.87	3325.28	6795.23	1746.12	3394.73	7841.08	2819.89	5134.18	896.887	1751.53	4208.72	5578.26	14609.3	5367.84	3194.4	3857.61	5932.94	8772.03	3927.71	4828.82	2810.49	0.984456
NEG	6.77_539.4315m/z	HMDB0071246	C32H60O6	TG(8:0/8:0/a-13:0)[rac]	Organic compounds	Lipids and lipid-like molecules	Glycerolipids	Triradylcglycerols	111877	69903.5	173921	53324.7	171849	65833.1	50303.6	205387	145010	73619.6	62301.1	137991	19723.7	33502.6	62727.8	61588.4	56923	23644	81729.5	14801.6	36638.8	195775	314514	54996.7	116259	96631.3	94329.6	74065.2	55100.7	50693.1	52451.3	55454.6	173902	52278.5	86878.4	98590.7	83894.7	36248.5	82396.2	95203.9	0.909476
NEG	6.77_324.2536m/z	HMDB0062656	C18H33NO	Linoleamide	Organic compounds	Lipids and lipid-like molecules	Fatty Acyls	Fatty amides	392.905	2712.85	1851.26	3530.36	5125.05	12789.6	4017.79	3761.17	2705.73	347.54	121.776	1193.36	6.04408e-07	1955.66	1228.67	272.351	952.09	3704.04	4417.67	2457.55	1489.09	194.963	6.04408e-07	1475.2	3085.28	6.04408e-07	286.934	6.04408e-07	1240.53	3560.77	2252.52	4747.51	1436.03	1529.74	729.195	3564.13	2243.09	8351.66	960.098	6.04408e-07	0.76737
NEG	6.77_331.2636m/z	HMDB0256758	C21H34	Pregnene	Organic compounds	Lipids and lipid-like molecules	Steroids and steroid derivatives	Pregnane steroids	1258.31	525.61	1532.81	3955.09	3097.64	3730.1	3819.9	454.146	3422.01	773.298	6.04408e-07	1563.56	6.04408e-07	6.04408e-07	713.566	6.04408e-07	6.04408e-07	1115.83	2949.01	1748.12	1211.81	1784.76	598.455	3322.61	6622.14	911.114	188.139	6.04408e-07	266.881	1561.7	1333.01	8201.6	1450.01	1371.9	957.264	1537.52	2933.39	14980.6	1634.7	1060.67	1.02277
NEG	6.72_295.1906m/z	HMDB0035075	C17H28O4	Tanacetol B	Organic compounds	Lipids and lipid-like molecules	Prenol lipids	Sesquiterpenoids	2559.96	1787.91	4983.76	1743.72	4584.29	3766.64	1839.94	1536.82	5206.3	1629.57	1931.55	4031.01	1317.66	2141.64	1420.61	1085.29	1875.56	6.04408e-07	2378.32	919.694	2000.44	16349.2	6053.55	2172.03	4675.72	3215.02	1069.07	2416.83	3545.15	1343.4	3996.93	3583.21	4011.82	1722.2	1995.43	2437.43	13865.5	3897.82	833.096	6410.46	0.627596
NEG	6.72_337.2377m/z	HMDB0000383	C19H32O2	3a,17a-Dihydroxy-5b-androstane	Organic compounds	Lipids and lipid-like molecules	Steroids and steroid derivatives	Androstane steroids	6698.04	3036.76	10831.8	2630.98	17122.8	8468.5	3046.5	3556.11	12125	2250.88	4964.71	9457.34	1433.5	3550.08	3133.49	1332.17	1394.35	466.555	4573.63	2296.91	3823.26	27861.9	15295.3	3429.26	5107.65	6964.74	3859.97	5467.2	13684.3	3452.83	8704.82	4516.65	10746.1	4711.14	7170.82	3870.05	12031.1	7440.99	2968.94	13361.4	0.904326
NEG	6.72_407.2795m/z	HMDB0000364	C24H40O5	3a,6a,7b-Trihydroxy-5b-cholanoic acid	Organic compounds	Lipids and lipid-like molecules	Steroids and steroid derivatives	Bile acids, alcohols and derivatives	11469.9	4165.82	23716.9	8943.65	22685.7	7356.89	7949.67	5265.05	22239	3829.91	10631.4	20176	3235.14	3559.3	8130.72	2634.38	4188.02	990.628	8824.2	2166.19	4797.21	30966	20723.1	3688.55	6199.97	9480.8	8113.99	5879.6	15643.6	108561	11732.3	15686.6	20966	3915.39	10640.4	5660.77	9346.9	7015.04	4353.63	22054.9	0.96416
NEG	6.72_311.2948m/z	HMDB0000801	C20H40O2	Phytanic acid	Organic compounds	Lipids and lipid-like molecules	Prenol lipids	Diterpenoids	5629.15	4021.08	2558.31	2014.28	2160.42	1093.98	1164.75	1386.88	1275.37	361.232	1195.02	3015.19	3070.78	4621	387.921	1398.97	2707.76	979.234	8199.7	2727.23	4889.8	4619.31	15832.1	3636.22	1329.36	3463.57	1123.65	1126.26	1024.77	3536.27	3812.49	4085.79	5695.03	7606.48	4357.32	4683.01	2475.97	7155.94	2660	2252.67	0.921592
NEG	6.72_469.3888m/z	HMDB0092927	C28H54O5	DG(8:0/17:0/0:0)	Organic compounds	Lipids and lipid-like molecules	Glycerolipids	Diradylglycerols	4685.01	1724.98	19641.4	3213.23	6141.58	4962.19	1320.48	15143.8	11305.2	1791.17	2412.2	5651.38	617.427	6.04408e-07	1687.2	1584.05	1237.69	410.387	5998.62	1780.79	425.16	18381.5	25666	1996.66	3617.19	6892.34	2442.46	2715.86	6652.05	507.91	1463.54	1242.8	15265.7	1962.78	6361.79	10278	3894.99	1039.65	9320.81	6140.7	0.677148
NEG	6.72_187.0971m/z	HMDB0013897	C8H14O2	4-ene-Valproic acid	Organic compounds	Lipids and lipid-like molecules	Fatty Acyls	Fatty acids and conjugates	907.762	1983.61	1346.31	1991.94	1598.31	2146.92	1837.56	1509.73	2606.04	865.063	1297.57	1937.44	1495.23	1759.68	730.838	1202.37	679.668	1152.43	1237.62	1015.35	1839.95	509.431	2575.8	2307.88	1089.44	860.76	645.427	1700.34	506.529	2406.79	1837.83	1631.44	775.919	1718.36	770.746	1392.34	491.642	495.917	719.704	283.108	0.832629
NEG	6.72_271.1909m/z	HMDB0035918	C15H28O4	7(14)-Bisabolene-2,3,10,11-tetrol	Organic compounds	Lipids and lipid-like molecules	Prenol lipids	Sesquiterpenoids	152.868	379.717	667.467	6.04408e-07	459.91	283.951	152.751	194.816	308.993	127.111	6.04408e-07	3809.16	6.04408e-07	158.955	6.04408e-07	218.527	6.04408e-07	6.04408e-07	137.536	6.04408e-07	1700.62	1097.46	111.608	589.588	449.281	247.054	112.524	323.075	253.662	127.994	591.809	6.04408e-07	6.04408e-07	487.541	238.287	245.339	195.397	6.04408e-07	6.04408e-07	75.42	1.38661
NEG	6.72_307.1908m/z	HMDB0037209	C17H26O2	alpha-Santalyl acetate	Organic compounds	Organic oxygen compounds	Organooxygen compounds	Carbohydrates and carbohydrate conjugates	3750.42	3446.29	2034.61	1190.41	4514	3380.65	979.055	1290.99	3086.67	1409.79	2884.73	5220.47	1469.64	6979.83	608.605	1048.33	1877.63	1704.42	1589.89	1799.61	2015.17	10620.4	3078.24	1754.07	3176.2	2165.66	890.397	1569.08	2050.65	1198.65	3160.98	1462.85	4417.41	1110.75	5872.06	555.704	6826.97	5244.95	1070.57	4757.5	0.260448
NEG	6.72_229.1439m/z	HMDB0000623	C12H22O4	Dodecanedioic acid	Organic compounds	Lipids and lipid-like molecules	Fatty Acyls	Fatty acids and conjugates	249.889	1285.71	679.429	521.66	2327.97	826.204	739.557	231.973	510.192	91.2258	61.0796	2966.96	6.04408e-07	624.904	6.04408e-07	361.244	113.105	253.008	1393.02	2038.3	1809.06	887.973	379.596	1931.51	613.926	659.894	92.2763	287.495	214.852	835.922	1128.59	306.369	313.113	305.834	469.605	488.005	96.0288	6.04408e-07	6.04408e-07	102.452	0.807514
NEG	6.68_423.3111m/z	HMDB0061649	C24H42O3	3,4-Dimethyl-5-pentyl-2-furantridecanoic acid	Organic compounds	Lipids and lipid-like molecules	Fatty Acyls	Fatty acids and conjugates	4474.98	2122.73	13897.9	2593.98	7182.73	3482.36	1229.87	6172.42	15246.7	3026.91	2663.74	4575.29	1186.66	768.669	3261.81	901.513	2920.35	372.815	2983.93	1127.6	803.664	19221	12751.5	1777.72	3769.73	7975.12	1331.35	2820.23	5420.73	989.497	5891.3	2802.52	11553.5	2977.01	8134.18	4159.14	12968.8	2033.27	5821.57	5827.82	0.86532
NEG	6.68_593.4783m/z	HMDB0031168	C35H64O4	Cohibin A	Organic compounds	Lipids and lipid-like molecules	Fatty Acyls	Fatty alcohols	169989	113785	256068	205207	198579	100233	110155	309974	312893	89556.7	237312	229418	98417.1	90666.7	154796	167533	110848	37117	176984	20313.3	54637.3	843403	564780	57739.5	163850	166173	264093	200516	54711.4	50930.9	179296	129211	199778	100760	143751	99200.5	239028	94157.5	106843	474724	0.569964
NEG	6.68_465.3579m/z	HMDB0001457	C27H48O3	5beta-Cholestane-3alpha,7alpha,12alpha-triol	Organic compounds	Lipids and lipid-like molecules	Steroids and steroid derivatives	Cholestane steroids	139316	63499	179440	97468.4	193525	81221.9	73489.1	117922	188848	100682	94790.4	118212	37386	53334	97937.7	57424.1	51514.6	42662.2	82502.4	32728	47459.7	241783	252572	55097	86868.1	101876	90026.8	73656.5	76640.4	86282.5	117760	142595	224673	63941.2	144177	134509	136727	94557.8	104150	161877	0.938648
NEG	6.66_255.1242m/z	HMDB0032797	C12H18O3	Jasmonic acid	Organic compounds	Lipids and lipid-like molecules	Fatty Acyls	Lineolic acids and derivatives	5997.99	6543.42	4930.74	3283.2	7936.6	6922.37	4797	5719.44	4517.29	4724.62	1285.04	7576.16	2050.07	2693.86	3232.86	2456.95	1335.88	1406.04	4083.42	2196.23	4999.65	28274.5	14413.4	2005.01	3776.33	4991.57	2647.55	1207.4	5347.57	10613.9	10917.3	6035.64	5913.6	6462.85	9573.49	9118.62	9288.79	13723.3	11731.5	9552.31	1.045
NEG	6.66_256.1320m/z	HMDB0303984	C12H19O3-	(9Z)-12-oxo-dodec-9-enoate	Organic compounds	Lipids and lipid-like molecules	Fatty Acyls	Fatty acids and conjugates	1203.39	6374.07	6752.01	30.7015	21055.5	5288.7	6.04408e-07	7233.96	954.619	6.04408e-07	6.04408e-07	6.04408e-07	6.04408e-07	2031.27	6.04408e-07	275.458	6.04408e-07	779.72	972.074	1516.94	747.475	9765.66	6.04408e-07	1805.97	2903.54	1043.69	62.7608	6.04408e-07	231.754	6.04408e-07	6.04408e-07	6385.01	571.452	1743.16	7085.44	3981.57	12273.1	2301.72	736.837	33428.4	0.731108
NEG	6.68_439.3422m/z	HMDB0029804	C26H48O5	Momordol	Organic compounds	Lipids and lipid-like molecules	Fatty Acyls	Fatty alcohols	35617.5	23288.4	111236	36054.9	83859.7	40161.2	28911.2	84710.5	110500	42605	26319.6	46859.7	8132.45	23316.5	37842.6	25026.8	26816.1	13764	42283.9	14315.6	15228.6	128105	114880	23802.6	37037.6	55869.2	28970.6	26872.8	48217.2	24698.9	41751.1	33116	117413	31492.3	76513.1	63322	82770.9	38855.6	56453.3	47555.7	0.873719
NEG	6.68_449.3630m/z	HMDB0006893	C27H48O2	3a,7a-Dihydroxy-5b-cholestane	Organic compounds	Lipids and lipid-like molecules	Steroids and steroid derivatives	Cholestane steroids	58640.6	30868.9	98450	47383.3	84055.4	52255.7	38391.9	79852.7	93923.7	55065.8	43805.9	41213.7	29400.9	30472.4	52917.2	28937.9	26290.4	24796.9	53880.5	22847.9	26461.3	137428	122117	27414.7	47417.6	67996.5	50437.4	46507	47852.8	40700.2	68442.5	88984	168247	32929.7	69250.5	94930.8	103535	110759	78863.5	73013.2	0.938397
NEG	6.68_425.3631m/z	HMDB0035555	C25H48O2	10,12-Pentacosanedione	Organic compounds	Organic oxygen compounds	Organooxygen compounds	Carbonyl compounds	25815.9	19377.1	76489.7	29665.3	58343.9	26534.8	18533.3	90589.9	78392.3	35816.4	27547.4	20873.9	9016.7	12010.8	25826.4	14895.8	14078.1	6773.31	33346.7	8587.49	8577.66	89216.7	72482.9	15463.2	25237.6	35850.6	26549.5	19774.8	26555	8743.71	26078.6	14620.2	76768.9	14462.9	42339.6	30615.8	61749.7	20851.2	27357.1	40016.1	0.971707
NEG	6.68_437.3266m/z	HMDB0112082	C25H44O3	3-Methyl-5-pentyl-2-furanpentadecanoic acid	Organic compounds	Lipids and lipid-like molecules	Fatty Acyls	Fatty acids and conjugates	45059.5	20807.6	76988.8	31956.2	78471.2	32424.6	23241.8	40693.2	80813.7	35152.2	29409.1	52301.9	14347.3	20821.8	36286.4	20198.4	24418.3	8830.42	32186.7	10106	17707.3	116727	101459	20750.8	33735.1	44020.5	31792.9	31562.4	28784.8	21057.5	46839.6	41360.5	92491.7	24934.9	64640.2	39769.4	59286.4	30393.4	39241.4	64818.5	0.844264
NEG	6.68_463.3425m/z	HMDB0006280	C27H46O3	7-a,25-Dihydroxycholesterol	Organic compounds	Lipids and lipid-like molecules	Prenol lipids	Retinoids	120870	56888.2	146671	88363.9	175173	73942.3	58286.1	78667.6	148793	81883.2	83123.9	118667	41830.2	51224.9	99267	48248.8	54645	34970.2	69993.9	26159.3	47418.1	251003	219086	47390.8	79835.4	82471.1	78014.3	73958.7	58963	73191.5	116232	152703	200324	62891.1	128831	104936	140699	97317.3	81419.6	177832	0.876249
NEG	6.68_557.4573m/z	HMDB0031910	C35H60O2	Chatenaytrienin 1	Organic compounds	Lipids and lipid-like molecules	Fatty Acyls	Fatty alcohols	39304.9	61457.6	99990.4	60063.8	51474.4	58548.9	69606.7	38490.7	104936	47088.5	49756.7	79455	46780.2	66530.2	146302	48327.7	60077.2	38828.7	87674	21339.3	27551.2	685430	310586	40994.8	80708.8	101523	112980	89693.2	32803.2	36262.4	245814	126935	139181	67146.2	89144.2	74060.3	366805	219400	111577	249073	0.843054
NEG	6.68_365.2689m/z	HMDB0004025	C21H36O2	Pregnanediol	Organic compounds	Lipids and lipid-like molecules	Steroids and steroid derivatives	Pregnane steroids	37269.9	20618.9	66697.8	32510.7	82196.2	49162.1	35389.3	23702.3	84085.4	33837.8	24578.1	53829.2	25276.9	27240.3	64210.5	14101	34626.7	10606.8	36005.7	15594.4	18199.8	124627	119294	30658.8	51196.2	65278.4	35821.9	35561.7	31348	31950.3	67987.1	41679.5	98955.2	40193.9	74218.3	43636.3	44596.5	50312.5	35309.3	86848	0.741724
NEG	6.68_595.4947m/z	HMDB0033604	C35H66O4	Artemoin A	Organic compounds	Lipids and lipid-like molecules	Fatty Acyls	Fatty alcohols	96792	74829.9	220330	76068.9	159473	73610.6	54409.4	366742	169969	50403.1	74686.8	121376	30898.3	39423.7	75191.1	106495	89597.7	26020.3	103921	13769.5	29836.6	318689	402970	60387.4	208120	113754	190638	124459	77693.4	39945.2	110814	61277.8	171721	57518.8	91587.9	79117.5	173231	38101.7	93608.3	175923	0.733908
NEG	6.66_477.3217m/z	HMDB0012454	C27H44O4	3beta,7alpha-Dihydroxy-5-cholestenoate	Organic compounds	Lipids and lipid-like molecules	Steroids and steroid derivatives	Bile acids, alcohols and derivatives	8594.03	1677.16	10175.3	4726.56	9378.72	4884.23	515.786	4430.55	5393.11	1743.05	4769.79	5843.23	1228.39	1511.8	1695.46	2540.29	1589.04	1124.85	3735.6	718.787	2822.61	26574.3	13380.3	2871.56	3532.23	5094.56	2568.81	5371.49	2143.05	4058.95	6881.98	7096.2	11413.1	2291.14	8174.54	5206.04	9492.68	4035.4	4686.3	15139.4	0.804166
NEG	6.66_499.3790m/z	HMDB0034555	C31H50O2	(25S)-26-Hydroxy-24-methylenecycloartan-3-one	Organic compounds	Lipids and lipid-like molecules	Steroids and steroid derivatives	Cycloartanols and derivatives	5207.51	3385.25	4955.04	732.09	4820.19	3808.21	721.964	1189.42	719.978	989.08	4470.31	4214.86	519.057	1666.22	1091.17	2514	6.04408e-07	850.28	3345.15	601.848	4179.31	38654.2	18743.3	2812.78	7088.71	4120.75	5499.98	5936.46	1009.34	5921.69	6573.31	11254.2	8870.49	3243.02	4084.46	5553.71	9935.89	17775.3	6233.66	17189.2	0.672689
NEG	6.66_487.3424m/z	HMDB0006927	C29H46O3	4a-Methylzymosterol-4-carboxylic acid	Organic compounds	Organoheterocyclic compounds	Pyridines and derivatives	Pyridinecarboxylic acids and derivatives	6363.57	1711.83	5063.06	2649.66	6028.32	1574.55	1017.54	2018.33	1997.48	1155.67	3447.94	6875.25	409.381	937.33	1879.23	1867.82	445.788	658.566	2875.03	1520	2649.27	37512.8	18661.8	1319.13	2778.84	3359.2	1809.69	3323.37	361.415	2786.32	3891.09	7303.95	9538.76	2734.14	5256.57	4032.05	10014.6	5967.49	3530.19	13932.2	0.819604
NEG	6.66_349.2378m/z	HMDB0005972	C21H34O4	Tetrahydrodeoxycortisol	Organic compounds	Lipids and lipid-like molecules	Steroids and steroid derivatives	Hydroxysteroids	5894.31	1742.12	5510.44	1901.23	9662.75	4679.64	229.792	795.708	8333.17	1824.32	3224.8	4143.52	1340.7	937.848	1538.22	805.086	589.187	6.04408e-07	2702.15	1638.36	1886.52	14915	9068.42	2621.05	5345.88	4512.89	2110.48	4220.65	2271.82	905.495	4954.29	1781.25	7880.32	1123.33	6480.05	797.64	6200.08	7771.51	825.445	8960.15	0.611016
NEG	6.66_515.3739m/z	HMDB0030512	C31H50O3	Momoridcin	Organic compounds	Lipids and lipid-like molecules	Prenol lipids	Triterpenoids	17420.3	5940.94	13313.7	6005.2	11802.8	7598.75	2388.01	3560.7	9689.01	3011.15	10026.7	12927.7	3360.69	4338.09	6138.47	3314.46	5008.88	2486.98	4768.75	1560.51	5027.63	43172.8	31518	2697.43	5443.02	7385.65	8634.9	8614.93	2146.09	8482.04	13005.6	25427	18369.2	4463.86	14455.4	7217.29	17640.9	15863.6	9736.92	28405.9	0.819434
NEG	6.66_505.3533m/z	HMDB0012555	C29H48O4	13'-Carboxy-alpha-tocopherol	Organic compounds	Lipids and lipid-like molecules	Prenol lipids	Quinone and hydroquinone lipids	14055.7	5248.47	16380.1	7434.42	18744	5788.05	3092.6	8261.69	12704.4	2179.41	8047.92	13962.9	2295.63	2602.15	4487.32	4414.78	3433.52	1168.94	6818.57	1886.06	5647.44	48567.7	32048.4	3542.15	4341.09	7487.43	5391.63	7972.3	4054.68	5893.13	8490.88	12587.3	15700.1	4519.14	14415.4	9796.36	12850.2	9032.49	8543.35	23129.3	0.766483
NEG	6.66_563.4314m/z	HMDB0294921	C34H60O6	DG(13:0/18:2(10E,12Z)+=O(9)/0:0)	-	-	-	-	8509.59	2310.16	24285.3	4204.42	3831.69	5209.28	1909.47	13428	16057.9	1450.44	6683.07	10545.9	1627.79	1144.4	5892.35	3912.21	3235.91	1324.61	6999.52	1859.43	1958.85	58680.9	33449.5	2241.96	3853.33	10648.7	6236.11	7282.76	6221.41	2742.02	6613.78	9101.95	9724.67	4691.49	7383.06	11424.7	12427	5380.58	13714.9	17166.4	0.719439
NEG	6.66_471.3473m/z	HMDB0062387	C29H46O2	4伪-formyl-4尾-methyl-5伪-cholesta-8,24-dien-3尾-ol	Organic compounds	Lipids and lipid-like molecules	Prenol lipids	Triterpenoids	7731.32	3007.46	6496.73	3068.4	7004.94	4679.85	715.403	1592.66	2103.36	1970.16	4962.8	9667.62	1499.31	2137.83	4247.61	2047.59	1397.63	496.696	5082.9	1680.32	5212.09	33057	28014.3	1597.65	4924.84	5446.12	4144.5	7015.56	997.919	8494.61	5399.39	9942.89	16179.1	2749.18	6833.8	6910.76	14615.1	16021.5	7815.74	18005.6	0.886345
NEG	6.66_531.3689m/z	HMDB0039362	C31H50O4	3,7-Dihydroxy-25-methoxycucurbita-5,23-dien-19-al	Organic compounds	Lipids and lipid-like molecules	Steroids and steroid derivatives	Cucurbitacins	4829.2	1424.62	4428.02	1755.24	2906.39	1551.75	456.93	1272.1	1212.06	360.641	3976.92	4617.17	550.791	394.99	871.493	6.04408e-07	6.04408e-07	1243.08	780.482	872.071	799.342	14370.9	11258.1	658.345	2532.71	1226.69	3567.32	3483.52	1072.33	829.5	4256.8	8480.08	4003.68	1956.72	3806.39	2613.35	3182.34	6781.41	3632.28	11116.5	0.726871
NEG	6.66_528.2635m/z	HMDB0002409	C26H43NO8S	N-[(3a,5b,7b)-7-hydroxy-24-oxo-3-(sulfooxy)cholan-24-yl]-Glycine	Organic compounds	Lipids and lipid-like molecules	Steroids and steroid derivatives	Cholestane steroids	3374.71	1422.09	2593.05	1071.61	2839.99	6154.53	6.04408e-07	2724.32	6.04408e-07	6.04408e-07	6.04408e-07	8149.58	1075.11	6.04408e-07	6.04408e-07	6.04408e-07	6.04408e-07	6.04408e-07	4213.72	1366.85	7916.05	23024.5	8945.01	1574.46	1873.7	5333.85	331.931	6.04408e-07	1198.27	11159.8	2120.47	4481.57	17559.4	3034.55	8889.79	21175.8	5229.11	28672.7	1384.4	7256.71	0.940084
NEG	6.66_367.2847m/z	HMDB0038073	C22H40O4	Octadecyl fumarate	Organic compounds	Lipids and lipid-like molecules	Fatty Acyls	Fatty acid esters	1271.19	2343	11676.5	1914.12	2996.87	3460.57	685.39	6256.22	10152.9	1369.48	645.394	3993.96	572.366	1144.08	1548.79	932.502	1116.41	6.04408e-07	2186.39	670.102	1075.85	23672.6	7165	1646.23	2974.29	5128.21	994.347	2857.54	5973.27	1089.97	2712.24	1573.91	10125.1	3455.62	4671.51	2361.99	8014.95	1624.38	1263.99	4029.87	0.694853
NEG	6.66_405.2640m/z	HMDB0302124	C23H36O3	[12]-Shogaol	Organic compounds	Benzenoids	Phenols	Methoxyphenols	7295.6	3022.43	6966.48	3128.22	10704.3	4003.27	940.185	1750.22	3135.08	541.27	2766.35	3271.9	1552.65	2076.27	859.218	6.04408e-07	1758.37	206.24	1865.48	1288.68	2385.79	13984.4	7409.27	2672.96	2245.3	3126.24	1060.56	4059.69	1292.26	3818.59	7488.49	4464.53	5520.9	1647.27	7935.86	2097.07	4150.54	3496.97	1216.9	11169.6	0.630648
NEG	6.66_433.2954m/z	HMDB0038523	C25H40O3	Methyl 2-(10-heptadecenyl)-6-hydroxybenzoate	Organic compounds	Benzenoids	Benzene and substituted derivatives	Benzoic acids and derivatives	3880.11	1782.69	6036.71	2388.31	8113.23	3234.05	1869.63	1499.53	1351.35	1267.55	2728.74	6297.33	1107.82	693.527	1340.26	1214.93	797.785	226.532	3039.82	961.502	1290.58	18926.8	12077.7	1570.87	2522.49	2640.25	2358.97	3122.72	1087.95	3264.95	4380.27	5932.97	8696.14	1147.35	6267.95	2869.57	6812.86	3144.99	2109.77	8553.87	0.761816
NEG	6.66_459.3111m/z	HMDB0036941	C27H42O3	Smilagenone	Organic compounds	Lipids and lipid-like molecules	Prenol lipids	Triterpenoids	3965.5	1579.33	3790.9	1492.36	3857.81	2362.7	6.04408e-07	551.713	2274.05	416.85	2556.62	5234.59	472.334	1589.29	666.546	550.257	436.406	269.571	1247.04	1087.35	1058.83	18092.2	11376.2	1226.03	2156.15	2136.85	1172.35	2309.79	550.016	2957.09	4050.58	2968.46	5541.01	725.885	4779.5	2054.76	4231.31	4689.75	2042.73	8826.83	0.758016
NEG	6.68_441.3579m/z	HMDB0092917	C26H50O5	DG(8:0/15:0/0:0)	Organic compounds	Lipids and lipid-like molecules	Glycerolipids	Diradylglycerols	10161.2	3068.61	25883.7	5739.21	16207.8	5838.83	5070.85	18141.7	24506.6	4785.4	5512.71	6429.45	988.997	898.439	5895.65	3502.62	3706.05	864.007	7814.12	1376.92	2343.5	26136.2	29595.2	5896.34	6479.69	11532.1	4801.8	4288.39	9843.73	3832.99	3391.88	4543.7	17623.6	2607.76	15850.1	12011.1	12850.1	4457.84	10701.5	6955.7	0.980316
NEG	6.68_377.2690m/z	HMDB0002226	C22H36O2	Adrenic acid	Organic compounds	Lipids and lipid-like molecules	Fatty Acyls	Fatty acids and conjugates	6344.86	2566.46	10448.1	3640.63	14952.5	6564.75	1732.63	3994.37	13442.2	3032.78	5049.56	15347.3	1916.28	2956.95	4464.48	842.291	3135.07	6.04408e-07	3857.02	1234.69	3842.44	28007.3	20353.1	3060.3	5144.19	9023.2	2467.8	5887.37	4643.42	1297.71	8298.87	6689.8	13542.1	5308.87	10557.3	4390.47	17810.7	11205.5	3697.65	11017.3	0.599549
NEG	6.68_485.3846m/z	HMDB0011559	C27H52O4	MG(0:0/24:1(15Z)/0:0)	Organic compounds	Lipids and lipid-like molecules	Glycerolipids	Monoradylglycerols	13742.6	4300.03	24054.4	5712.61	18206.8	7367.57	3893.73	16271.2	20758.5	6511.06	8244.98	10127.7	1083.4	6.04408e-07	5180.68	4219.91	542.448	1504.36	6665.88	2298.32	2438.42	19889.3	30240.1	5263.37	7477.69	8480.69	5418.93	7380.74	6913.65	4447.36	2637.38	6986.07	17755	3899.49	11095.3	12774.3	7504.43	4992.6	9767.53	12415.9	0.692629
NEG	6.68_477.3945m/z	HMDB0038524	C29H52O2	5-Tricosyl-1,3-benzenediol	Organic compounds	Benzenoids	Phenols	Benzenediols	3538.63	4560.57	26673	2554.02	5425.51	9207.55	3721.65	16934.2	12018.2	6609.43	3998.88	3741.35	1498.55	1764.57	7132.27	2955.14	1424.2	3463.76	11242	4027.45	1722.79	28072.1	25816.5	3931.04	6607.46	16035.6	1953.57	4303.53	11108.3	2013.89	4741.01	7553.96	43939.5	4938.84	8696.12	23522.8	16202.7	22227.5	16426.7	8662.24	0.766243
NEG	6.68_353.2690m/z	HMDB0005060	C20H36O2	Eicosadienoic acid	Organic compounds	Lipids and lipid-like molecules	Fatty Acyls	Fatty acids and conjugates	3937.82	3367.48	24625.3	5729.77	8911.4	9338.91	4823.78	19057	24057.2	3712.51	3163.62	6607.67	1896.89	3668.45	6900.15	1779.96	3743.1	733.371	5694.53	2754.54	2037.13	30026.4	17757.6	4426.25	12447.2	10244.3	1306.19	8007.43	15135.7	996.288	4049.71	2207.95	16978.3	8771.91	8218.99	11097.7	20289.1	2420.48	3655.08	8352.69	0.744964
NEG	6.68_409.2952m/z	HMDB0013657	C23H40O3	2-Arachidonyl Glycerol ether	Organic compounds	Lipids and lipid-like molecules	Endocannabinoids	-	7322.92	3405.51	18107.7	7127.86	14384	7378.63	5157.88	8773	11988	2566.72	5099.22	13704.9	2413.12	4351.5	4378.47	2441.2	6067.09	6.04408e-07	6254.14	2818.2	3722.03	34009.9	26764.4	3849.34	6149.2	13980.3	3459.04	6173.99	5197.29	3922.9	9404.1	4060.9	17400.6	6244.23	11700	8048.45	8612.59	5684.45	4468.4	12535.9	0.595266
NEG	6.68_529.4260m/z	HMDB0255901	C34H58O4	Octahydrohyperforin	Organic compounds	Organic oxygen compounds	Organooxygen compounds	Carbonyl compounds	2562.94	5198.6	11540.2	4381.93	5161.22	9401.75	4673.34	4061.7	12126.6	5876	4962.61	10854.4	4962.31	5388.52	18426.6	3061.89	3067.16	3572.74	10329.7	3719.4	5082.24	77969.6	45729.8	5256.79	10527	18398.7	10245.1	12084.3	3533.59	5344.42	22624.3	18453.2	17869.4	7662.01	9981.55	13416.8	47703	30627.9	19214.4	27884.7	1.02048
NEG	6.68_363.2535m/z	HMDB0001449	C21H34O2	Allopregnanolone	Organic compounds	Lipids and lipid-like molecules	Steroids and steroid derivatives	Pregnane steroids	7943.55	4585.1	11184.1	4765.79	17019.8	6965.41	4095.7	3118.36	12952.2	5483.68	4890.16	10596.6	2553.63	4159.99	5543.98	2033.98	4634.46	875	7444.81	3167.44	4671.69	31898.7	26417.4	4712.56	10310.6	9634	4680.35	6994.94	4793.33	7022.07	10821.1	6949.31	16589.2	5376.47	11692.3	6830.18	11714.3	11587.2	5779.61	19371.7	0.828641
NEG	6.68_467.3374m/z	HMDB0258186	C27H48O6	Scymnol	Organic compounds	Lipids and lipid-like molecules	Steroids and steroid derivatives	Bile acids, alcohols and derivatives	4865.17	1667.7	14224.7	4697.87	7338.86	3993.94	1012.69	6504.97	12270.5	2358.61	3868.72	6689.89	1887.06	1913.34	6455.66	1449.89	950.95	959.524	4835.57	1636.34	2603.85	38516.7	16251.1	3328.99	4008.81	7595.45	2646.69	3020.46	4978.62	2903.96	3730.11	4176.63	10722.6	2614	23568.5	3165.93	25598.8	8612.88	8375.63	11130.2	0.814046
NEG	6.68_319.2634m/z	HMDB0035152	C20H34	Digeranyl	Organic compounds	Lipids and lipid-like molecules	Prenol lipids	Diterpenoids	4497.34	1183.31	6354.6	3583.31	5292.18	3629.26	3797.21	1899.98	9378.29	2077.29	1011	5866.46	1482.31	2115.23	4029.24	1721.77	2878.1	1049.57	3371.99	1430.76	2728.99	15901.1	18560.3	2674.19	2591.73	7275.87	2142.27	2686.6	2879.71	2061.83	3912.52	5369.95	12253.9	3478.42	8103.94	5943.4	4365.73	5479.72	4439.53	10979.4	0.776285
NEG	6.68_431.3160m/z	HMDB0032925	C26H42O2	1-Phenyl-1,3-eicosanedione	Organic compounds	Organic oxygen compounds	Organooxygen compounds	Carbonyl compounds	9402.86	5644.93	8093.72	5399.13	14461	9139.86	2665.64	3843.3	7761.57	4464.83	5579.79	12052.9	1334.34	2779.03	2301.2	2346.62	3279.61	1005.82	6380.89	2377.12	4953.52	26742.9	31265.8	3791.86	9038.16	6217.46	5596.62	6671.32	3243.49	6727.92	10852.5	5899.87	23648.9	6318.31	9626.56	9124.59	9860.47	12139.7	8672.98	18649.6	0.898759
NEG	6.68_405.3003m/z	HMDB0006246	C24H40O2	Tetracosatetraenoic acid (24:4n-6)	Organic compounds	Lipids and lipid-like molecules	Fatty Acyls	Fatty acids and conjugates	6243.48	2330.39	11540.7	3499.77	9198.17	5242.3	2548.94	3228.32	8721.37	2354.92	6947.75	7622.07	1575.23	1260.27	4349.31	1399.95	1914.87	275.032	5387.1	1433.53	3044.4	21489.4	17761.8	2225.82	4583.95	6954.42	2935.16	4511.88	4818.15	2524.46	7603.66	4341.57	11439	3754.94	11387.7	4695.23	21425.9	10025.3	5344.94	12258.7	0.827734
NEG	6.68_393.3004m/z	HMDB0038530	C23H40O2	5-Heptadecyl-1,3-benzenediol	Organic compounds	Benzenoids	Phenols	Benzenediols	10012.3	6462.16	28377.9	9254.05	21792.2	13337.2	7782.05	10271.6	24586.4	9533.42	6363.87	16611.8	4689.13	7062.57	15377.9	3714.21	8886.35	2890.26	12163.8	3590.9	5861.22	50626.9	43807.9	6853.19	10519.6	21596.5	5223.17	11486.5	11957.5	6780.09	18081	13607.2	45290.5	12221.8	24678.5	20720.2	27168.6	18165.4	16043.5	24252.8	0.842006
NEG	6.68_589.4475m/z	HMDB0294813	C36H62O6	DG(13:0/20:3(5Z,8Z,11Z)-O(14R,15S)/0:0)	-	-	-	-	27439.3	10670.6	50823.7	18955.1	16297	12391.5	5537.35	23561.2	41088.8	11017.5	28186.1	30777.7	7978.35	5479.42	13413.4	24163	7571.16	4192.78	24774.8	1454.47	7129.48	215204	71686.2	5251.21	10131	23402.6	30010.9	32854.2	8610.75	7369.2	25851.8	26521.8	29121.2	11018.6	18333.5	16707.3	35140.7	20782.2	20408.2	82230.2	0.588681
NEG	6.68_551.4680m/z	HMDB0007070	C34H64O5	DG(15:0/16:1(9Z)/0:0)	Organic compounds	Lipids and lipid-like molecules	Glycerolipids	Diradylglycerols	8872.17	4433.44	62677.2	6963.04	13295.3	11695.5	6055.08	33951.4	28372.4	8718.73	6751.35	20884.7	888.984	1963.22	16355.7	11789	9879.87	1713.21	28075.5	4355.64	3320.12	64162.6	68284.9	9256.66	17309.3	33223	19827.6	18866.8	27532.3	3472.61	19999.3	6221.39	46374.4	14028.1	11841.8	32397.6	32751.6	5398.19	31029.9	17459.9	0.689831
NEG	6.68_511.4002m/z	HMDB0259260	C30H56O6	Tripelargonin	Organic compounds	Lipids and lipid-like molecules	Glycerolipids	Triradylcglycerols	29002.6	14179.8	47474.2	13153.4	47557.3	17907.3	13641.2	40408.7	45440.1	21964.9	14071	29002.8	2388.48	5068.49	16543.7	14311.6	8836.12	5763.27	23302.5	5063.8	9513.88	49610	81518.7	12628.8	22135	22982.2	14839.7	17310.9	14934.7	12065.6	8357.94	13718.9	49917.5	10737	26316.4	26424.1	26075.1	11097.8	23342.3	23557.8	0.977825
NEG	6.68_559.4729m/z	HMDB0032648	C35H62O2	Muridienin 1	Organic compounds	Lipids and lipid-like molecules	Fatty Acyls	Fatty alcohols	8565.56	18480.4	44511.6	14915.3	19632.1	32230.2	13920	50636.7	28700.1	16203	9558.87	14678.8	9225.55	24422.9	40029.6	9393.58	15751.2	18465.8	47758.4	8991.32	9257.38	145197	102449	19767	35335.5	31728.7	28163.7	26461.7	31086.1	16352.6	78777.8	41901.1	132707	13296.1	27309.1	38971.5	113448	120512	54698.1	65146.6	0.906527
NEG	6.68_461.3268m/z	HMDB0001903	C27H44O3	Calcitriol	Organic compounds	Lipids and lipid-like molecules	Steroids and steroid derivatives	Vitamin D and derivatives	40957.6	18583.1	47651.6	22642.8	53210	22038.6	18250.6	19155.4	39068.2	21485.3	24668.4	40278.8	9857.4	11787.9	26652.8	15544.2	15930	5815.41	18314.7	7124.25	13161.2	102410	70559.9	13846	22738.1	24980.5	20465.9	24029.3	13792.9	20999.8	32021.9	38844.6	60371.9	15145.3	39134.9	32767.3	51706.8	27248.1	24704.3	56523.7	0.843991
NEG	6.68_451.3424m/z	HMDB0112081	C26H46O3	3,4-Dimethyl-5-pentyl-2-furanpentadecanoic acid	Organic compounds	Lipids and lipid-like molecules	Fatty Acyls	Fatty acids and conjugates	20741.8	6251.6	44917.9	12585.2	27226.7	12392.1	6732.59	25865	37722.1	12042.6	13424	16562.8	6250.69	5632.33	15062.7	9378.01	7161.57	3734.95	17425.4	6259.17	4386.38	81537.4	61181.7	10199	17974	23308.6	12774.5	11044.6	15350.4	6293.12	19406.7	14342.2	38059.3	10054.7	58928.1	18505.6	91283	21591	26662.7	25502.1	0.819396
NEG	6.68_417.3005m/z	HMDB0035584	C25H40O2	1-Phenyl-1,3-nonadecanedione	Organic compounds	Organic oxygen compounds	Organooxygen compounds	Carbonyl compounds	16536.3	7566.21	14635.7	9166.64	23618.7	10590.3	4438.93	3678.63	12035.2	7898.77	11376.5	15285.3	2977.52	5343.24	8542.81	4174.03	5200.3	2649.36	8868.37	3243.38	7077.01	44323.3	38305	5056.17	13626.6	11067.5	8799.21	9527.06	4760.44	9698.2	15432.6	16776.4	34807.8	6711.37	18864.7	10899.9	17199.7	19852.3	12912.6	26462	0.825461
NEG	6.68_389.2691m/z	HMDB0035582	C23H36O2	1-Phenyl-1,3-heptadecanedione	Organic compounds	Organic oxygen compounds	Organooxygen compounds	Carbonyl compounds	15005.6	5996.11	14855.8	7885.58	43011.8	13241.7	4773.74	2462.48	16856.4	8650.69	8110.97	11647.7	3710.19	4976.74	6565.38	3573.29	5127.32	1030.62	12301.2	4100.21	8016.94	38392.7	32584.3	5492.63	10392.6	10931.5	8132.97	9222.49	4133.02	9774.14	13353.8	13006.6	23148.6	9105.45	21308.7	15635.6	15701.5	14925.2	9421.46	25847.3	0.795522
NEG	6.68_449.3268m/z	HMDB0244153	C26H44O3	1,25-Dihydroxy-19-norvitamin D3	Organic compounds	Lipids and lipid-like molecules	Steroids and steroid derivatives	Vitamin D and derivatives	10409.2	4040.27	25238.9	9222.94	18135.2	8988.79	5373.25	8663.97	25136.6	6652.31	9373.91	13760.5	3694.83	3372.21	10645.8	4778.87	5318.91	1827.15	9614.14	3231.1	2725.12	47630.2	38822.8	3398.25	5620.01	12693.2	6752.61	6869.96	7450.65	3643.09	11385.2	10520.9	21231.6	5253.12	24409	7697.9	32612.3	8794.65	13900.4	18576.6	0.866992
NEG	6.68_523.4368m/z	HMDB0007039	C32H60O5	DG(14:1(9Z)/15:0/0:0)	Organic compounds	Lipids and lipid-like molecules	Glycerolipids	Diradylglycerols	6076.26	7292.73	44767.1	6340.47	10573.1	11239.9	5826.74	27950.6	29658.2	10823.2	3333.72	12625.5	2693.62	2435.29	11353.5	6485.46	7254.59	2808.46	20974.5	5130.09	4234.27	54495.5	55772.9	5023.11	10996.2	24578.5	6845.59	9172.01	17825.4	3412.99	8723.36	5428.03	39052.5	10832.9	14966.4	28491.3	19693.9	8508.61	24816.5	12303.6	0.672983
NEG	6.68_451.3787m/z	HMDB0035950	C27H50O2	Nervonoylacetone	Organic compounds	Organic oxygen compounds	Organooxygen compounds	Carbonyl compounds	8507.51	4391.57	32375.3	7721.32	12826.2	10015.7	4352.34	35978.5	25685.8	10793.2	5614.53	5466.88	3484.17	5473.02	7949.28	6242.16	1571.87	2575.88	12129.6	4555.65	1953.97	33302.7	32346.5	4337.46	6323.6	15766.4	6455.59	8567.19	12249.1	3907.15	7700.66	7746.98	32687.5	5273.7	10930.5	21085.6	17261.3	20499.9	17493	11755	0.831206
NEG	6.68_351.2533m/z	HMDB0002925	C20H34O2	Dihomo-gamma-linolenic acid	Organic compounds	Lipids and lipid-like molecules	Fatty Acyls	Fatty acids and conjugates	10516	5354.43	17829.8	5598.28	14652.4	12192	3367.69	6886.55	18884.2	5837.98	6293.31	13026.6	4518.53	7558.75	6013.52	4921.19	3961.1	767.321	8306.92	1882.4	3611.85	39495.8	18902.8	3778.74	11931.9	11209.8	4939.01	6992.27	8349.19	3029.39	9663.63	6559.94	18761	5159.9	10879.7	4747.76	25317.6	10734	4691.46	17876.7	0.662812
NEG	6.68_533.3845m/z	HMDB0248242	C31H52O4	alpha-Tocopheryloxyacetic acid	Organic compounds	Lipids and lipid-like molecules	Prenol lipids	Quinone and hydroquinone lipids	28904.8	10544	29793.6	16133.8	26528.1	10832.6	6182.73	18408.4	26885.4	11997.5	17392.9	26340.6	6060.99	5366.75	17463.5	9672	6660.55	6665.18	15508.9	4667.37	9991.32	78264.5	50360.5	7059.52	12391.7	15427.5	14448.1	18015	6039.81	11269.9	23023.2	36342.9	36004	10640.9	24847.1	19086.7	32282.3	25105.3	22580.6	42876.2	0.861132
NEG	1.22_251.1645m/z	HMDB0033149	C15H24O3	(4R,5S,7R,11R)-11,12-Dihydroxy-1(10)-spirovetiven-2-one	Organic compounds	Lipids and lipid-like molecules	Prenol lipids	Sesquiterpenoids	919.181	1631.47	1500.6	1126.53	1066.31	1031.96	1756.85	1566.34	1470.31	1545.03	1062.58	967.239	961.942	2876.79	1489.7	2000.62	1370.36	1750.94	893.787	1467.66	1632.46	1116.19	1760.7	954.255	1274.54	1159.87	2034.65	1717.47	1764.45	1011.88	1397.99	1805.36	1503.83	2097.36	1479.22	1709.21	1350.35	799.748	1586.45	789.142	0.779574
NEG	1.20_143.0498m/z	HMDB0012138	C10H8O	1-Naphthol	Organic compounds	Benzenoids	Naphthalenes	Naphthols and derivatives	405.412	697.154	602.383	461.581	315.504	309.247	512.108	489.211	462.05	555.704	292.545	289.037	263.858	666.546	488.896	594.303	550.858	536.287	253.916	385.248	553.588	286.079	679.216	419.99	459.606	376.734	789.125	473.206	535.218	186.286	339.309	337.706	364.264	472.837	219.902	326.22	235.156	147.535	391.347	248.641	1.04299
NEG	1.38_250.1568m/z	HMDB0256787	C13H21N3O2	Procainamide 4-hydroxylamine	Organic compounds	Benzenoids	Benzene and substituted derivatives	Benzoic acids and derivatives	18260.6	24421.9	20755.3	20132.7	17975.2	17325.3	22821.2	20612.9	14673	18719.2	16287.7	19315.6	29374.6	31640.5	25537.5	28423.5	37425.3	26003.3	18076.1	29523.5	31862.4	23848.8	28480.2	31765.8	25504.7	25422.8	28404.5	31005.3	35935.6	24072.4	32008.6	38237.9	39751	40238.8	28883.9	34867.5	26958.1	23404.9	27088.2	22750.9	1.67366
NEG	1.42_108.0201m/z	HMDB0253423	C4H3N3O	Imidazooxazole	Organic compounds	Organoheterocyclic compounds	Azolines	Oxazolines	82.4379	115.732	116.932	81.4431	114.588	160.194	72.0973	131.778	109.608	143.182	104.009	291.966	239.012	277.516	154.608	96.1204	160.416	140.304	109.834	83.4662	571.649	270.875	377.118	412.478	191.295	192.799	151.92	146.038	458.363	241.683	158.219	341.96	391.399	221.735	397.112	388.192	567.658	189.718	474.625	272.979	1.46425
NEG	1.33_250.1442m/z	HMDB0015072	C13H19NO	Diethylpropion	Organic compounds	Organic oxygen compounds	Organooxygen compounds	Carbonyl compounds	68060.8	77877.9	55795.9	50314.6	50565.3	52751.5	57416.3	57369.7	45064.1	63093	52793.6	59835.6	74638.7	91094.9	61565.7	83048	95451.1	77377.4	52982.4	66090.6	79100	62256.3	73447.6	82291.7	63538.3	67142.5	82387.2	68406.5	72386.3	62182	73483	80402.6	78785.4	93584.3	63666.5	73242.2	51954.8	47782.9	74455.3	64595.3	1.41843
NEG	0.91_179.1073m/z	HMDB0030007	C11H16O2	2,2,7,7-Tetramethyl-1,6-dioxaspiro[4.4]nona-3,8-diene	Organic compounds	Organic oxygen compounds	Organooxygen compounds	Ethers	12969.7	15261.1	11874	9656.55	8899.27	10072	11648.7	12332.3	10468.8	14271	10260	10306.3	13670.7	15394	11748.3	15274.6	18136.6	14161.7	11782.5	14615.5	15602.2	13084.6	15807.6	14921.9	11803	12654.9	16129.4	12275	13068.2	10262	12153.9	14220.3	13551.3	17083.4	10698	12976.2	8485.19	7565.4	10170.6	9873.89	1.03619
NEG	0.91_167.0709m/z	HMDB0029306	C8H10O	4-Ethylphenol	Organic compounds	Benzenoids	Phenols	1-hydroxy-2-unsubstituted benzenoids	39327.8	42998	31765.3	22213.4	22890.5	23901.9	23247.6	23732.4	21637.2	29211.4	22807.4	19698	25280.2	26458.6	20799.2	26768.9	32048.5	26176.6	18864.1	22858.7	27298.2	20820.7	26907.5	30735.4	22213.1	23311.1	31034.1	22231.7	21127.5	15038.8	18845.2	19899.5	18793.3	23224.7	15204.5	16989.6	11915.3	11470.8	15816.4	14873.9	1.333
NEG	0.93_125.0604m/z	HMDB0029582	C7H10O2	Methyl sorbate	Organic compounds	Lipids and lipid-like molecules	Fatty Acyls	Fatty acid esters	1610.55	2508.7	1840.55	1488.54	692.333	1311.51	1444.57	1531	1237.41	2386.01	1131.24	1420.77	2906.9	1754.32	1268.3	1363.46	884.394	1867.73	1081.68	1367.71	1748.08	1114.75	1415.05	1177.88	1202.59	1688.48	1595.83	1499.68	1839.02	729.629	1109.3	2165.13	937.555	1141.12	830.318	1176.74	674.211	607.596	1037.95	636.103	0.916195
NEG	0.88_138.0317m/z	HMDB0303966	C7H7O3-	(2E)-2-ethylidene-4-hydroxy-5-methyl-3(2H)-furanone	Organic compounds	Organoheterocyclic compounds	Dihydrofurans	Furanones	1724.55	2211.44	1683.95	1139.32	902.218	1057.1	1110.05	1147.57	769.697	904.893	916.792	683.264	1284.85	753.132	1127.57	940.955	1341.25	940.001	867.174	1101.99	1278.98	962.659	871.654	1197.97	998.54	804.156	1190.01	1383.77	1504.77	968.968	860.181	1401.1	1414.91	911.713	600.137	1018.22	700.595	726.199	550.841	526.008	1.17045
NEG	0.91_219.1750m/z	HMDB0013688	C15H24O	Nootkatol	Organic compounds	Lipids and lipid-like molecules	Prenol lipids	Sesquiterpenoids	500321	594102	456259	447066	414831	461932	561507	549603	423542	573790	471013	544939	782023	874523	557785	754433	975493	675650	536067	680197	694441	625208	739978	764245	634752	610182	748253	646585	671883	577131	697019	758142	736693	901326	617966	688815	582212	436215	611577	545258	1.53367
NEG	1.13_191.1073m/z	HMDB0035014	C12H16O2	2-Phenylethyl butanoate	Organic compounds	Lipids and lipid-like molecules	Fatty Acyls	Fatty acid esters	16541.9	18090.1	12821	11791.5	11229.7	12620.9	13130.1	13756.5	10644	15085.2	12431.4	12072	16715.5	18523.6	13879.2	17739.2	22269.9	16444.9	12229	14445.5	16260.8	14172.9	16375.2	17181.8	14407	14778.4	18443.8	14384.3	14920.4	12141.6	15190.2	16977.1	15693.8	18971.7	12810.6	14727.9	10300.9	9381.15	13715.5	12720.7	1.1143
NEG	0.95_141.0553m/z	HMDB0245089	C6H8O	2-Cyclohexen-1-one	Organic compounds	Organic oxygen compounds	Organooxygen compounds	Carbonyl compounds	7920.73	6069.24	4959.6	3876.37	2052.85	3508.98	4274.13	4291.44	3772.74	6251.79	2782.68	4324.05	6099.52	5385.1	3546.7	4071.14	2951.77	4926.12	2966.11	3739.04	4775.41	2841.27	3919.24	3176.44	3358.05	4443.75	4733.6	3884.55	4662.86	2191.36	3097.98	4421.01	2992.93	3361.46	2325.52	3095.55	2214.43	1707.29	3064.61	1898.09	1.07242
NEG	1.00_87.0450m/z	HMDB0000039	C4H8O2	Butyric acid	Organic compounds	Lipids and lipid-like molecules	Fatty Acyls	Fatty acids and conjugates	113030	125579	98096.2	86039.1	81702.6	89611.6	95355.3	95188.2	78866.4	109641	96472.5	89871.5	119787	146068	96330.3	135091	167766	122129	93539.4	114676	127577	112270	129599	134702	106412	110235	132046	108652	110189	98730.7	117890	127194	121163	145405	106166	113262	88882.2	77957.4	109597	104094	1.32429
NEG	1.92_143.0822m/z	HMDB0037787	C5H10N2	xi-4,5-Dihydro-2,4(5)-dimethyl-1H-imidazole	Organic compounds	Organoheterocyclic compounds	Imidolactams	-	740.386	715.288	303.713	312.759	480.891	531.718	359.425	566.852	534.877	496.357	370.317	505.084	307.882	797.829	571.544	430.113	786.464	458.378	482.104	501.759	818.458	420.658	652.947	353.398	441.122	430.106	707.909	477.053	690.886	304.192	601.301	534.249	348.413	799.74	248.108	347.898	181.59	429.213	398.631	349.794	0.826137
NEG	2.00_119.0498m/z	HMDB0004072	C8H8O	4-Hydroxystyrene	Organic compounds	Benzenoids	Benzene and substituted derivatives	Styrenes	12056.5	13558	10098.5	8127.68	8455.67	8568.86	9387.55	9455.43	7432.52	10018.1	8211.79	8188.97	10681.2	11930.2	8639.47	11462.6	14322.3	10825.9	8003.2	9980.02	11977.6	9370.58	10934.9	11857.6	9157.07	9421.05	11945.8	9596.96	10094.9	7141.82	9085.85	11141.2	9946.57	12436.3	8056.69	9532.13	6550.31	6174.32	8335.77	7405.46	1.0682
NEG	1.67_179.0709m/z	HMDB0034107	C9H10O	Chavicol	Organic compounds	Benzenoids	Phenols	1-hydroxy-2-unsubstituted benzenoids	26762.4	28758.5	21048.8	18122.7	16825.4	17447.7	20950.8	19076.2	15954.2	22081	15726.2	16005.9	20188.9	23103.3	14819	21779.9	30022.3	20088.9	15311.3	16670.8	18826.8	16603.8	19685.7	21220.9	18232	20347.6	30937.6	20543.8	19297	16745.7	19335.4	18782.5	18528.6	25608.1	17400.3	18204.1	11810.6	8717.38	16558.2	14595.7	1.17543
NEG	1.45_124.0162m/z	HMDB0304178	C6H5O3-	4-hydroxy-5-methyl-2-methylene-3(2H)-furanone	Organic compounds	Organoheterocyclic compounds	Dihydrofurans	Furanones	10433.6	13114.6	8956.66	6727.84	7314.11	8727.16	9794.32	9242.7	7639.13	11210.4	8317.3	9766.7	11939.8	12577.6	8807.37	12397.7	13456	12073.5	8494.04	8140.14	11314.2	7689.66	10262.7	11751.9	8722.07	8894.04	12812.2	9224.67	10169.8	6932.56	8878.94	10127.6	8241.39	10843.4	7799.43	9451.78	5379.3	6104.94	9438.78	7448.69	0.91948
NEG	0.48_155.0346m/z	HMDB0000957	C6H6O2	Pyrocatechol	Organic compounds	Benzenoids	Phenols	Benzenediols	12026.7	11885.7	8027.18	6528.98	6228.19	6790.35	6810.76	7392.03	6652.79	9472.55	6298.72	5371.06	6690.86	7653.48	5236.74	8024.72	9276.88	6715.68	5203.97	6038.21	6880.86	5749.6	7039.39	7350.64	5905.09	7034.73	9216.91	5747.65	5492.66	3920.84	4982.03	5362.7	4767.66	5719.8	3586.43	4147.55	2349.74	2230.52	2904.51	3421.15	1.42158
NEG	0.48_235.1697m/z	HMDB0013820	C14H22	2-Methyl-2-phenyl-undecane	Organic compounds	Benzenoids	Benzene and substituted derivatives	Phenylpropanes	20908.3	23161.4	18245.4	14671.7	14841.5	16192.1	17958.3	17633.4	15178.6	21549	15155	16026.4	21265.2	23853.7	17843.2	22768.1	27961	21395.8	16786.4	22108.5	25783.9	18464.4	23755.7	27142.2	20340.9	19809.9	26033.8	21862	21804.2	16047.6	21128	22735	22542.5	27557.5	17346.6	21211.1	14161.5	14055.4	19164	16364.4	1.27926
NEG	0.50_141.0917m/z	HMDB0254637	C7H12	Methylenecyclohexane	Organic compounds	Hydrocarbons	Unsaturated hydrocarbons	Branched unsaturated hydrocarbons	9508.52	9999.93	8354.1	7019.04	6266.38	6293.99	4817.66	4911.51	4109.36	6389.45	8063.37	4424.03	5223.11	5253.86	7183.96	6547.89	15207.2	7144.19	4623.57	10011.8	10030	8902.2	9572.2	11963.2	8667.21	9046.08	10773	9021.22	8416.56	7573.83	8041.94	6446.4	10404.7	9298.28	7061.31	6577.06	7219.71	7510.51	3662.9	6363.56	1.06655
NEG	0.44_91.0219m/z	HMDB0030299	C3H8OS	Cibulins	Organic compounds	Organic acids and derivatives	Organosulfenic acids and derivatives	Organosulfenic acids	588.489	712.771	701.627	655.924	309.574	488.086	1193.08	723.859	526.786	759.868	728.216	1725.99	1061.15	965.156	699.393	844.176	1065.55	934.026	972.763	1087.81	1058.15	865.563	1176.92	1813.61	838.31	953.598	1276.48	848.853	1323.9	944.699	954.944	751.934	1325.8	1068.23	822.952	1000.07	781.378	1016.42	1076.34	720.613	1.44568
NEG	0.44_123.0448m/z	HMDB0000873	C7H8O2	4-Methylcatechol	Organic compounds	Benzenoids	Phenols	Benzenediols	36892.7	39231	28882.1	23094.6	20171.8	21998.8	24117.8	24772.5	21464.7	30019.5	21816.6	19695.9	26369.3	28970.8	18473.6	25948.5	33417.5	22222.1	17970.4	21511.6	22540.6	20245.4	22696.7	24072.6	18935	21124.7	26254.5	18351.1	16370.6	13606.5	15873.4	16267.3	14742.1	18789.9	13207.8	13997.3	10740	7786.71	12870.4	11395.7	1.41073
NEG	0.48_155.1073m/z	HMDB0004362	C9H16O2	4-Hydroxynonenal	Organic compounds	Lipids and lipid-like molecules	Fatty Acyls	Fatty alcohols	20413.2	23428.6	17415.2	13759.2	13612.3	14272.2	15049.7	15990.5	13065.2	17525.3	13896.5	14111.8	18742.2	21143	15618.4	19355	24529.8	20105.7	14388.9	17812.6	20795.5	15999.4	19419.9	21748.8	16491.9	17827.3	22166.1	17202.9	17807.4	13801.6	16072.7	18544.7	17986.7	21900.4	14524.5	17687	11893.2	10966.4	15411.7	14164.8	1.08834
NEG	0.46_153.0553m/z	HMDB0032012	C8H10O3	4-Hydroxy-3-methoxybenzenemethanol	Organic compounds	Benzenoids	Phenols	Methoxyphenols	10080	8889.18	8007.96	6288.75	5583.76	5124.24	3926.17	3478.47	3201.81	5412.34	7319	3067.45	2538.53	2985.97	4476.75	4035.75	9254.63	4112.66	3009.51	6138.13	5579.88	6082.6	6107.19	8095.81	5443.58	5773.77	7327.34	5590.95	3857.36	3757.06	4008.02	3005.1	4947.35	4304.27	3539.25	2872.38	2994.82	3267.65	1307.55	2883.41	1.18169
NEG	0.53_167.1073m/z	HMDB0035766	C10H16O2	Ascaridole	Organic compounds	Organoheterocyclic compounds	Dioxanes	1,2-dioxanes	19915.6	22990	16626.4	12336.2	11486.1	12186.1	12715.1	13706.2	12041.4	15676	11308.8	10630.1	14440.4	15916.1	11588	14456.3	18303.6	14228.4	10946.1	13254.6	15404.7	12143.3	15549.2	15857.4	12104.8	13106.7	15696.4	12490.6	12326.1	9057.76	10280	11925.9	11259	13092.6	8510.14	10115.8	6707.12	6180.39	8089.07	7803.26	1.30471
NEG	0.53_197.1178m/z	HMDB0253742	C11H18O3	4-(4-Methylcyclohexyl)-4-oxobutanoic acid	Organic compounds	Organic acids and derivatives	Keto acids and derivatives	Gamma-keto acids and derivatives	10354.6	10884.2	8057.22	5872.06	5855.51	6802.66	6884	7250.7	6635.69	10282.6	6135.41	4984.31	6724.68	8067.17	5529.78	7844.57	10759.6	7330.98	7040.03	6573.64	6461.4	6684.1	8680.91	8742.23	6350.99	7428.84	10064.9	5779.75	5670.5	3615.23	5900.39	5906.14	4493.51	6042.76	4251.27	4584.49	2325.71	2334.85	3541.42	3843.84	1.25525
NEG	0.55_199.0971m/z	HMDB0060285	C9H14O2	4-Oxo-2-nonenal	Organic compounds	Organic oxygen compounds	Organooxygen compounds	Carbonyl compounds	55730.3	61333.1	46033.3	34165.7	33379.7	35291.1	35356.5	37481.5	33321.6	45132.4	33820.2	30412.9	38423	45215.3	31368.8	40701.4	49682.7	40493.4	29459.1	35811.6	41612	31700.1	39584	42693.4	32034.6	34446.9	43454.3	32359.9	29553.6	22917.5	25656.3	27316	27031.2	33311.8	21892.1	23030.4	15755.8	14552.3	21343.4	20154.8	1.36033
NEG	0.14_80.9650m/z	HMDB0000240	H2O3S	Sulfite	Inorganic compounds	Homogeneous non-metal compounds	Non-metal oxoanionic compounds	Non-metal sulfites	1806.37	1347.5	1481.2	892.721	808.378	755.795	578.918	535.794	588.359	1004.83	1439	397.85	343.291	325.561	569.573	692.787	1537.24	667.128	519.349	1199.29	1222.2	1211.55	1324.92	1759.66	1052.09	1104.05	1464.38	894.471	668.675	679.677	626.242	521.315	885.05	771.013	631.526	467.668	568.789	573.504	205.359	462.545	1.20487
NEG	0.41_247.1697m/z	HMDB0061838	C15H22	(-)-alpha-Curcumene	Organic compounds	Lipids and lipid-like molecules	Prenol lipids	Sesquiterpenoids	17729.3	20200.8	16215.7	15263.9	15742.6	14855.6	17589.9	15841.9	12150.5	16813	14610.5	15347.4	20615.7	24594.8	19228.2	25077.1	27276.5	21266.6	15443.6	20016	21489.7	17220.1	19869.4	22272.1	18268	18843.3	21777	20323.2	22624.6	16127.5	21898.9	23446.9	23641.3	27298.1	19852	21588.2	15709.2	14249.8	18945.1	14417.3	1.35522
NEG	0.41_73.0118m/z	HMDB0040345	C3H6S	1-Propene-1-thiol	Organic compounds	Organosulfur compounds	Thiols	Alkylthiols	780.527	588.916	652.302	659.346	515.241	512.758	114.394	191.37	262.239	355.226	819.078	29.7969	51.9702	53.9541	394.974	254.284	1083.84	478.022	272.49	677.968	450.87	551.682	653.583	964.837	372.303	712.111	971.388	620.398	218.501	321.34	340.275	220.327	302.4	452.077	301.878	220.502	154.939	192.369	10.3983	331.195	0.902446
NEG	0.39_169.1229m/z	HMDB0012183	C10H18O2	8-Methylnonenoate	Organic compounds	Lipids and lipid-like molecules	Fatty Acyls	Fatty acids and conjugates	11396.2	13101	9814.83	7971.74	7898.04	8432.91	8505.14	8861.99	7173.92	9987.99	8280.45	7145.99	8897.78	11225.1	9184.28	11165	14049.6	10389.7	8061.52	9955.35	11385.8	8760.62	10593.3	11491.4	9557.43	9989.3	12722.6	10344.4	10742	7184.59	9484.67	10442	9733.96	12279	8657.69	9514.38	6852.72	6397.74	7776.35	6730.64	1.05757
NEG	0.79_183.1385m/z	HMDB0032489	C11H20O2	Prenyl caproate	Organic compounds	Lipids and lipid-like molecules	Fatty Acyls	Fatty acid esters	14221.8	15819	11727.5	9939.73	9518.36	10391.6	10561.9	11715.8	9202.2	12815.6	9970.33	9942.52	13511.3	15187.7	10669.1	14309.3	17818.9	13897.3	10125.5	12131.5	13999.7	11670.8	13356.3	14325	11789.2	12118.8	15196.1	12130.1	11702.7	9503.47	11880.6	13828.6	12332.9	15827.6	10403.8	11864	8117.92	7503.88	10003.9	10274.4	1.06545
NEG	0.82_107.0499m/z	HMDB0001858	C7H8O	p-Cresol	Organic compounds	Benzenoids	Phenols	Cresols	3873.88	4057.87	3291.7	2147.78	1112.25	1741.56	2320.4	2510.72	2021.37	2773.22	1362.83	1759.46	3500.15	2695.4	2112.16	2126.26	1573.78	2575.57	1631.03	2281.75	2954.24	1550.91	2452.81	1838.34	2132.97	2386.8	2459.29	2751.09	3284.35	1435.45	1935.5	2978.1	1810.86	2085.08	1301.07	2130.67	1195.28	978.029	1686.14	1139.47	1.05502
NEG	0.75_97.0656m/z	HMDB0003315	C6H10O	Cyclohexanone	Organic compounds	Organic oxygen compounds	Organooxygen compounds	Carbonyl compounds	6198.71	7163.14	5606.37	4004.58	3915.15	3924.51	4097.58	4148.92	3717.68	4848.38	3760.12	3081.66	4051	4816.18	3758.68	4608.95	5617.05	4430.78	3535.02	4535.79	5072.22	3800.29	4801.58	5310.29	4091.61	4345.55	5358.15	4405.44	4322.26	2730.62	3381.45	3809.17	3646.34	4463.69	2852.79	3337.68	2406.8	2151.45	2559.79	2219.78	1.32176
NEG	0.77_93.0343m/z	HMDB0000228	C6H6O	Phenol	Organic compounds	Benzenoids	Phenols	1-hydroxy-4-unsubstituted benzenoids	65075.5	84435.6	64476	53078	53103.1	55867.7	63670.6	60954.3	49550.4	62553.4	54568.2	61106	85581.3	95798.5	69978.9	88395	106413	84357.4	64427	87697.3	93947	71714.4	86473.8	95294.5	75009.4	73472.8	90967.3	84126.8	95697.3	71697.9	87318.8	102288	98310.2	120853	78230.3	96778.1	67983.8	60872.7	84461.6	77242.7	1.64354
NEG	0.84_297.0463m/z	HMDB0257033	C12H15N2O3PS	QUINALPHOS	Organic compounds	Organoheterocyclic compounds	Diazanaphthalenes	Benzodiazines	113549	137061	105897	89871.3	89825.5	96059.5	111317	106548	85761.6	113172	96734.6	107221	148874	165126	119648	156065	185907	145996	113302	146507	158772	123049	149317	162673	128620	126537	163597	145397	151299	116769	145897	168584	161761	206774	133072	157710	112530	101301	147593	134747	1.63488
NEG	0.82_212.0746m/z	HMDB0032418	C10H15NO2S	2-(4-Methyl-5-thiazolyl)ethyl butanoate	Organic compounds	Organoheterocyclic compounds	Azoles	Thiazoles	9957.2	10413.5	7894.66	6460.76	6527.95	6790.4	7848.64	7576.59	6435.11	9236.67	6093.34	5981.95	7459.89	8719.19	6416.62	9005.66	10591.1	7778.59	6335.72	7573.49	8177.22	6546.12	7319.4	7794.69	6942.01	7214.19	9712.33	7960.76	7906.49	4972.83	7324.6	7868.14	7516.83	9023.26	5875.23	7392.97	4497.42	4694.28	5728.2	4437.23	1.13053
NEG	0.66_183.1021m/z	HMDB0031152	C9H14O	(3Z,6Z)-3,6-Nonadienal	Organic compounds	Organic oxygen compounds	Organooxygen compounds	Carbonyl compounds	5674.9	5556.61	4634.19	3602.51	3276.47	3203.09	2473.23	2597.89	1960	3209.81	4372.98	2237.53	2360.98	2250.48	3417.63	2907.47	7057.42	3317.6	2222.01	4787.16	4166.86	4256.54	4708.5	5131.59	3943.04	3945.43	5020.18	4003.39	3595.63	3428.17	3355.7	2651.35	4518.24	3922.17	3127.82	2765.29	2761.58	3113.7	1530.98	2565.86	0.914386
NEG	0.68_216.0171m/z	HMDB0304169	C6H8N3O4P-2	4-amino-2-methyl-5-phosphomethylpyrimidine	Organic compounds	Organoheterocyclic compounds	Diazines	Pyrimidines and pyrimidine derivatives	49284.8	57653.4	41530.4	42168.5	39683.7	45864.8	56424.3	50209.1	38159.2	50408.4	45150.3	56969.5	73361.3	82580.6	52438.8	73306.4	90158	64816.4	51153.9	61041.9	64212.5	55213.1	59974.2	59785.3	53632.7	58094.3	66900.4	62021.1	63424.5	55123.3	64759.7	70944.4	67875.3	89572	62982.5	65177.1	51104.1	42635.2	65051.7	60051.4	1.59717
NEG	0.66_176.0712m/z	HMDB0000466	C9H9N	3-Methylindole	Organic compounds	Organoheterocyclic compounds	Indoles and derivatives	Indoles	18718.8	19856.6	15508	13348.9	12040	12945.5	14754.9	13752.7	12004.1	15670	13574.3	12529	16886	20551.9	12848.6	17858.6	24474	16533	11532	12942.6	15196.2	13253	14861.9	16575.6	13068.3	14821.3	20051.3	14059.5	13530.5	11989.3	14666.2	14520.8	15006.7	18207.3	13643.5	12777.6	9776.21	7001.63	12364.5	10836.2	0.998852
NEG	0.64_155.0710m/z	HMDB0303844	C7H10O	(E,E)-2,4-heptadienal	Organic compounds	Organic oxygen compounds	Organooxygen compounds	Carbonyl compounds	8106.15	8042.05	6826.05	5596.71	5127.1	5075.54	3721.76	3631.15	3060.67	5181.94	6991.42	3150.69	3211.02	3707.49	5022	4686.13	10909.6	5111.66	3506.63	6708.4	6556.85	6334.28	6868.24	8115.84	6013	6797.38	8021.16	6101.69	5382.45	5013.89	5408.56	3954.03	6652.63	5796.07	4905.6	3895.97	4130.14	4611.44	2204.9	3905.62	0.965021
NEG	0.73_223.0278m/z	HMDB0031162	C6H10O4S	3,3'-Thiobispropanoic acid	Organic compounds	Organic acids and derivatives	Carboxylic acids and derivatives	Dicarboxylic acids and derivatives	168530	200224	151682	139584	129290	143088	177739	167112	135235	179451	143760	162084	225256	260908	172047	232444	297510	207008	171586	212030	225255	190135	219274	223655	188764	197263	232210	211014	217379	176125	213748	243809	226377	282478	187094	214589	156987	132005	190271	175048	1.46523
NEG	0.73_207.1385m/z	HMDB0013806	C12H18	1,3-Diisopropylbenzene	Organic compounds	Benzenoids	Benzene and substituted derivatives	Cumenes	23491.2	27456.8	20748.5	18188.1	18286.4	19294.6	21774.5	20892.3	17143.1	23552	19293.7	22091.5	29403.5	34042.2	23990.4	30714.4	37805.6	30515.8	21733.9	28415	31283.2	24481.2	30180.5	32642	24978.8	26220.8	31770.3	26717.3	28558.1	22742.4	28243.8	32020.8	31956	38442	25066.1	30065.1	21404.4	19791.2	28765.9	25871.8	1.56584
NEG	0.73_181.0866m/z	HMDB0032607	C10H14O3	(卤)-threo-Anethole glycol	Organic compounds	Benzenoids	Benzene and substituted derivatives	Phenylpropanes	25384.8	28577.5	19135.5	16120.1	13892.7	17055.5	19836	20237.2	17370.5	24860.4	15362.6	15095.8	21469.3	23763.9	15161.8	22996.6	25544.6	20018.5	16055	16604.1	18282.2	16209.2	19136.3	20005.3	15273.3	18085.3	22824.1	16261.2	15955.9	12354	14150.2	16707.5	13133.1	17755.9	12131.4	13662.9	9287.6	6902.57	11576.7	11270.3	1.24089
NEG	0.68_177.0916m/z	HMDB0031864	C11H14O2	Methyleugenol	Organic compounds	Benzenoids	Benzene and substituted derivatives	Methoxybenzenes	10223.2	11505.9	8573.01	7516.73	7682.81	8573.05	8863.47	8800.88	6868.53	10387.6	7793.44	8303.28	11614.2	12632.2	9096.14	12631	15090.2	11216	8473.57	10307.3	12002.3	9200.86	11123.9	12552.2	9972.52	9571.14	12976.8	10427.6	11013	8133.99	10573.3	11608.2	10873.9	14499.4	9403.99	10794.3	7996.33	7449.25	10556.4	9086.96	1.35416
NEG	0.68_205.1592m/z	HMDB0035631	C14H22O	alpha-Irone	Organic compounds	Lipids and lipid-like molecules	Prenol lipids	Sesquiterpenoids	21688.9	24265.5	19165.7	16275.9	17500.3	17512.8	19755.1	18548.6	14730.6	19925.1	17110.7	18522.3	22416.6	27423.9	20210.5	27498.8	32547	23171.5	17835.1	22669	25839.9	19568.7	23549.5	25617.9	20769.8	22008.2	25975.6	22827.5	24799.2	18161.3	23932.4	25531.6	24966	32476.8	21414.5	24546	17585.9	16941.3	21843.8	17229.3	1.36193
NEG	0.73_220.1464m/z	HMDB0015299	C12H19N3O	Procarbazine	Organic compounds	Benzenoids	Benzene and substituted derivatives	Benzoic acids and derivatives	1.70837e+06	1.99098e+06	1.46376e+06	1.4685e+06	1.41857e+06	1.58677e+06	1.77543e+06	1.72219e+06	1.29736e+06	1.78247e+06	1.59139e+06	1.94137e+06	2.46478e+06	2.9395e+06	1.9341e+06	2.57664e+06	3.00913e+06	2.4098e+06	1.77808e+06	2.19889e+06	2.38054e+06	2.01778e+06	2.35361e+06	2.42496e+06	2.05191e+06	2.10201e+06	2.55163e+06	2.2089e+06	2.34892e+06	2.03072e+06	2.40906e+06	2.68448e+06	2.54145e+06	3.18763e+06	2.22341e+06	2.46105e+06	1.81128e+06	1.59749e+06	2.39733e+06	2.22289e+06	1.69238
NEG	3.84_225.0619m/z	HMDB0240292	C7H14O8	2,3,4,5,6,7-Hexahydroxyheptanoic acid	Organic compounds	Organic oxygen compounds	Organooxygen compounds	Carbohydrates and carbohydrate conjugates	16436.2	16992.3	12773	13091.5	13865.2	12070.7	16927	18767.1	16055.8	19348.9	19533.7	21099.6	29284	32726.6	24338.2	28643.3	39173.4	25335	17608.1	25349.6	24916	22213.4	27199	24548.1	18733.5	16433.5	15343.6	12223.6	10510.9	9692.14	11861.8	13765.9	13923.3	16932.6	12929	11034.8	25457.3	11852.1	11304.3	14193	1.10338
NEG	4.33_210.0879m/z	HMDB0015078	C9H13N3O3	Zalcitabine	Organic compounds	Nucleosides, nucleotides, and analogues	Pyrimidine nucleosides	Pyrimidine 2',3'-dideoxyribonucleosides	21581.5	21396.5	14554.8	13022.6	21855.6	15793.5	18166.5	27183.4	22417.6	29962	27044.3	33385.4	45247.5	52209.5	35239.9	42795.3	61187.6	39024.4	33130.4	43159.8	42316.1	39915.5	42163.8	34648.6	26263.4	22134	6370.41	6269.16	6316.41	7123.4	9940.61	9885.77	10487.9	12923.5	11430.4	9606.28	34285.1	21844.6	9230.67	22887	1.06732
NEG	4.08_189.0414m/z	HMDB0244820	C8H6N4O2	1,1'-Oxalyldiimidazole	Organic compounds	Organoheterocyclic compounds	Azoles	Imidazoles	37104.8	36770.5	25754.1	23683.9	33816	25575.2	32380.5	44587.4	37238.6	48069.6	45465.5	54356.3	73512.3	84052.1	53854.5	70408.1	98932.7	64248.4	52757	68188.3	67272.9	64452.8	68693.7	55268	43784.2	30579.3	10292.7	9499.85	7246.72	10664.4	13867	14700.6	14154.1	22627.7	17445.3	15289.1	56764.3	34772.3	13818.6	34143.4	1.04552
NEG	2.27_89.9957m/z	HMDB0304356	CHO2-	formate	Organic compounds	Organic acids and derivatives	Carboxylic acids and derivatives	Carboxylic acids	250322	284246	222928	224694	154331	235520	289222	218278	200576	320730	231456	203075	253686	297590	193236	282802	363177	267815	163865	220740	238744	195944	212130	331680	299522	301812	562958	408751	394261	338014	376418	376365	348522	442454	341931	333007	211331	101288	355015	212751	1.21139
NEG	2.81_121.0402m/z	HMDB0001406	C6H6N2O	Niacinamide	Organic compounds	Organoheterocyclic compounds	Pyridines and derivatives	Pyridinecarboxylic acids and derivatives	243.672	322.672	286.22	312.499	302.317	275.13	174.026	231.453	134.871	143.25	296.622	69.1334	158.913	428.706	141.218	359.694	321.218	279.62	372.027	274.455	542.097	401.633	433.442	579.93	285.628	131.531	80.0293	154.803	134.235	198.728	95.7358	258.972	139.742	111.373	368.97	244.411	63.8367	533.153	45.0752	111.705	0.875124
NEG	2.32_100.0163m/z	HMDB0304000	C4H5O3-	(S)-methylmalonate-semialdehyde	Organic compounds	Organic oxygen compounds	Organooxygen compounds	Carbonyl compounds	9335.84	10071	7164.08	6433	6222.06	7155.91	8203.75	7722.09	6526.7	9596.74	6789.78	6949.52	8348.99	9960.1	6122.67	9400.45	11957.2	8414.6	6651.99	7327.64	8423.96	7507.24	7744.21	8621.39	7255.37	9967.04	12628.4	8915.77	8725.98	7779.23	8714.16	9020.67	8023.19	10505.3	6918.21	9800.88	5694.9	4459.75	8875.37	7341.55	1.14222
NEG	6.79_583.2554m/z	HMDB0000054	C33H36N4O6	Bilirubin	Organic compounds	Organoheterocyclic compounds	Tetrapyrroles and derivatives	Bilirubins	141885	122386	120291	59403.5	218945	89278.2	40590.8	65381.9	76565.9	48687	23850.6	29928.1	7436.45	36569.7	77267.6	20125.2	99436.9	34338.5	159685	10831.8	39644.1	218095	224534	23812.6	68582.4	34213.9	23252.8	28340.1	29345.3	122417	55091.5	55294.3	156778	68182.7	16094.3	151604	34870.8	203227	56342.4	136289	0.944487
NEG	7.27_305.0619m/z	HMDB0303663	C11H17O3PS	Kitagine	Organic compounds	Benzenoids	Benzene and substituted derivatives	-	91198.3	111852	96992	161385	113630	110957	107939	56754.7	55254.3	37388.5	51235.7	69875.7	78665.6	91284.7	46580	37749	46025.4	38037.9	6.04408e-07	75769.5	33241.7	37052.7	20838.2	41905.3	34550.9	98083.3	68921	53032.7	63183.6	15630.9	9454.98	7248.13	15806.5	4151.92	5036.8	1540.89	6.04408e-07	6.04408e-07	6.04408e-07	6.04408e-07	1.08428
NEG	7.27_203.0669m/z	HMDB0031670	C6H10N2O3	1-(Hydroxymethyl)-5,5-dimethyl-2,4-imidazolidinedione	Organic compounds	Organoheterocyclic compounds	Azolidines	Imidazolidines	35646.5	57655.6	68993.1	87169.9	65967.2	47240.6	49915	36680.3	38423.5	39794.1	46949.1	35160.5	35048.4	41590.6	53197.5	25534.2	17756.1	31876	19577.9	50751.7	30202.2	37114.7	13660.2	54776.9	52003.7	77971.1	32119.3	25203.4	41180.2	32925.4	56999.4	51424.2	48442.4	17424.1	37976.4	16874.4	18745	9278.67	24914.7	21281.1	1.06327
NEG	7.27_160.0247m/z	HMDB0246560	C4H5NO3	4-Oxo-2-azetidinecarboxylic acid	Organic compounds	Organoheterocyclic compounds	Lactams	Beta lactams	92204.2	95871.2	82611.2	75558.7	51290.5	53483.3	61794.4	46747	44432.5	38055.1	40515.5	43534.7	36303.9	67195.1	43365.7	34776.8	19298.6	29599.6	343.141	45312.2	34778.6	19943.7	22975.7	43785.5	37157.7	44297.1	33047.3	34505.7	17585.4	12539.9	12416.9	10215.7	10734.3	8606.83	8616.85	4247.92	3401.81	6.04408e-07	2318.6	4669.91	1.0062
NEG	7.27_231.0616m/z	HMDB0248356	C7H10N2O4	alpha-AMINO-3-HYDROXY-5-METHYL-4-ISOXAZOLEPROPIONIC ACID	Organic compounds	Organic acids and derivatives	Carboxylic acids and derivatives	Amino acids, peptides, and analogues	66950.5	83203.2	98248.7	135767	90952.2	73071.6	76544.8	66316.6	70925.9	53094.8	61711.1	60699.4	45038.6	65352.2	65523.7	34833.7	17665.4	34190.5	6.04408e-07	53449.5	38577.8	20021.4	16269.5	45687.4	62720.9	82028.4	39097.3	45008.8	28967.5	24479	17425.1	10777.8	15348.7	9200.75	13613.7	5866.9	7098.58	6.04408e-07	5146.15	4313.34	1.23411
NEG	7.27_144.0298m/z	HMDB0240653	C4H5NO2	Succinimide	Organic compounds	Organoheterocyclic compounds	Pyrrolidines	Pyrrolidones	129983	131124	107056	114221	92020.5	109407	113503	94887.6	89267.6	117433	101815	109482	112226	135188	91622.2	109628	132931	94977.5	22128.2	104300	93214.1	81912.6	85569.5	117535	95699	100892	130948	116021	98060.9	88023.6	97091.4	93080.4	96847.3	106487	90146.3	78803.6	79436.7	17751.7	82074.6	59972.7	1.19404
NEG	7.27_124.9910m/z	HMDB0003903	C2H6O4S	2-Hydroxyethanesulfonate	Organic compounds	Organic acids and derivatives	Organic sulfonic acids and derivatives	Organosulfonic acids and derivatives	16403.8	1385.61	15818.6	3362.16	3270.09	2279.53	2487.09	1859.03	6076.63	2671.61	23412.3	15195.2	27184.3	14125.4	833.708	15389.7	18391.9	17856.2	38617.4	17118	10371.4	12559.6	6997.6	12766.5	6.04408e-07	21973.6	11233.9	1673.05	33552.2	25065.6	21424.6	19289.5	23076.7	18537.7	25864.7	25150.9	27153.5	44679.5	25754	20760.2	0.81355
NEG	7.27_181.0502m/z	HMDB0002340	C8H8O2	2-Methylbenzoic acid	Organic compounds	Benzenoids	Benzene and substituted derivatives	Benzoic acids and derivatives	5977.52	2457.18	6120.08	9869.29	5455.14	7325.22	5477.74	2587.75	16256.7	5958.93	7595.49	2813.22	2012.5	3621.35	5287.29	5319.27	5187.39	3849.8	10414	5130.01	3986.42	2745.58	3837.15	1081.87	2954.74	5279.03	3428.83	4309.65	7373.74	15450.1	11275.4	8574.75	4433.96	12894.8	7456.49	7136.78	5997.53	13764.9	13339	3607.19	0.813391
NEG	7.27_132.0298m/z	HMDB0003609	C3H5NO2	2-Aminoacrylic acid	Organic compounds	Organic acids and derivatives	Carboxylic acids and derivatives	Amino acids, peptides, and analogues	338777	417995	532099	855851	606439	550551	586927	489491	430392	419046	391986	401161	622270	378406	503782	294715	254936	269379	16382.2	419940	286770	255238	228564	438684	359997	701670	437716	406047	390276	249895	156899	115513	142168	112016	167584	75834.7	66853	14566.8	64110.8	55667.7	1.42971
NEG	7.27_174.0403m/z	HMDB0000812	C6H9NO5	N-Acetyl-L-aspartic acid	Organic compounds	Organic acids and derivatives	Carboxylic acids and derivatives	Amino acids, peptides, and analogues	522178	457939	436647	553339	405689	419434	375648	344069	351515	308038	331897	307873	341038	322996	294447	221621	173335	215034	21605.1	290777	190031	153035	147086	260136	253529	355862	284733	287661	224014	160065	131326	96957.2	108816	93003	98214.2	61102.3	58162.2	13317	66750.6	49764.3	1.51579
NEG	7.27_289.0673m/z	HMDB0000296	C9H12N2O6	Uridine	Organic compounds	Nucleosides, nucleotides, and analogues	Pyrimidine nucleosides	-	322112	338071	382719	499670	331477	363212	307767	299892	279736	221529	209028	222951	207232	203761	227393	122987	72479.8	112380	6.04408e-07	167232	136640	83211.1	97847.7	157516	216123	243128	156739	187740	136137	122935	117995	84034.9	105369	65428.8	93020.5	68342.4	60271.7	816.151	55001.6	56130.7	1.24612
NEG	7.31_529.1818m/z	HMDB0032760	C25H28N2O8	Nb-trans-p-Coumaroylserotonin glucoside	Organic compounds	Organic acids and derivatives	Carboxylic acids and derivatives	Amino acids, peptides, and analogues	78560.7	6.04408e-07	139265	6.04408e-07	6.04408e-07	6.04408e-07	6.04408e-07	6.04408e-07	6.04408e-07	6.04408e-07	156774	106407	156366	27338.5	6.04408e-07	59028.1	35490.6	124680	183031	109409	93564.8	188197	33647.5	164941	6.04408e-07	403961	67799.9	6.04408e-07	329791	361477	153703	227812	184312	108597	328851	199585	283091	601470	241819	215925	1.51628
NEG	7.31_389.0505m/z	HMDB0030477	C17H12O8	Aflatoxin GM1	Organic compounds	Phenylpropanoids and polyketides	Coumarins and derivatives	Furanocoumarins	338294	307420	350801	564493	519476	506818	399309	399209	520294	364304	416310	303418	286180	217900	310907	272813	206082	284492	666889	266946	192994	209380	168658	246190	507785	422885	222227	474519	447136	521263	453929	416420	392355	291927	349595	388272	478955	921799	513178	392749	0.944587
NEG	7.31_291.0829m/z	HMDB0000497	C9H14N2O6	5,6-Dihydrouridine	Organic compounds	Organic oxygen compounds	Organooxygen compounds	Carbohydrates and carbohydrate conjugates	2.64343e+07	3.13928e+07	6.20935e+07	1.40398e+08	1.05619e+08	8.32259e+07	9.15939e+07	8.76452e+07	8.18614e+07	9.91638e+07	7.71649e+07	5.8701e+07	9.46002e+07	3.36788e+07	1.11859e+08	4.94436e+07	3.29968e+07	5.17545e+07	1.12293e+08	4.83742e+07	4.20285e+07	6.68962e+07	2.5925e+07	5.67819e+07	1.02712e+08	1.10233e+08	5.33331e+07	7.80997e+07	1.39968e+08	1.26166e+08	9.18531e+07	1.09079e+08	1.13704e+08	9.20069e+07	1.31588e+08	9.73577e+07	1.23948e+08	2.14624e+08	1.08547e+08	9.03467e+07	0.788643
NEG	7.31_103.0398m/z	HMDB0000008	C4H8O3	2-Hydroxybutyric acid	Organic compounds	Organic acids and derivatives	Hydroxy acids and derivatives	Alpha hydroxy acids and derivatives	181427	384855	159077	312210	243368	402332	318682	390982	263088	178087	145885	196001	99440.8	196591	291672	140791	186222	263192	488489	484542	208682	113935	98970.8	308504	435423	314127	246164	129113	237526	197944	459937	179193	117892	289314	193165	188332	481075	694489	153770	241729	0.630626
NEG	7.31_273.0723m/z	HMDB0000012	C9H12N2O5	Deoxyuridine	Organic compounds	Nucleosides, nucleotides, and analogues	Pyrimidine nucleosides	Pyrimidine 2'-deoxyribonucleosides	170073	205537	432799	880251	786380	537793	649178	625432	539651	743111	525416	402746	682039	200109	912279	303369	206180	363899	726968	322235	354331	540169	172886	371401	747700	704668	324970	524215	989774	930674	664260	782073	916426	695619	965139	678799	891139	1.39984e+06	733437	623103	0.78238
NEG	7.31_80.9747m/z	HMDB0001443	H3O3P	Phosphite	Inorganic compounds	Homogeneous non-metal compounds	Non-metal oxoanionic compounds	Non-metal phosphites	104004	103155	110632	139825	125817	129249	103844	108395	142891	89590.7	111078	87931.6	92619.6	86342.5	90663	94369	73744	93432.2	103385	68455.8	49714.1	35073.1	75333.2	91498	94690	99516.7	111818	114761	97695.3	85379.6	92715.6	95997.9	89643.2	78553.1	100418	103537	101666	113441	105990	100845	1.1544
NEG	7.31_326.1240m/z	HMDB0255476	C14H19NO5	L-3-(3-Hydroxy-4-pivaloyloxyphenyl)alanine	Organic compounds	Organic acids and derivatives	Carboxylic acids and derivatives	Amino acids, peptides, and analogues	15676.5	11823.7	11861.6	15866.1	34499.7	24695.7	16182.6	15476.4	49018.8	15245.1	28435.1	6.04408e-07	9164.58	3877.85	20907.2	3366.78	6.04408e-07	4700.23	39617.5	10546.4	13419.7	6.04408e-07	3511.6	4965.13	13780.1	13907.6	4222.04	45148.4	25440.5	29007.4	11200.8	11782.4	14391.9	28231.7	64572.8	41791.9	12926.1	132625	25315.3	19648.2	0.656401
NEG	7.31_91.9906m/z	HMDB0250106	C2H4ClNO	2-Chloroacetamide	Organic compounds	Organic acids and derivatives	Carboxylic acids and derivatives	Carboxylic acid derivatives	2657.73	2576.71	3373.71	1969.71	2430.47	2777.98	2010.06	2347.27	3335.01	2556.7	2600.46	2409.59	2881.43	2651.75	2080.2	1853.4	1381.98	1620.02	6.04408e-07	911.175	1744.59	1385.7	1680.61	1584	2299.61	2058.7	1796.27	2288.26	1034.73	619.513	798.035	961.628	772.196	1098.08	1629.16	607.888	6.04408e-07	6.04408e-07	252.279	558.823	1.06613
NEG	7.29_159.1135m/z	HMDB0243564	C6H14N2	(1S,2S)-(+)-1,2-Diaminocyclohexane	Organic compounds	Organic nitrogen compounds	Organonitrogen compounds	Cyclohexylamines	30269	34096.1	68385.3	146430	138977	89258.8	110949	110320	95442.1	136311	96752.8	75540.3	127233	33476.9	173945	49302	34588.6	59366.6	132313	55989.1	58994.5	95946	25521.8	59768.6	122556	128171	55433.8	85373.5	172561	153162	118296	143590	169560	124868	166748	121689	152766	256544	139149	113902	0.806514
NEG	7.29_94.9903m/z	HMDB0240714	CH5O3P	Methylphosphonic acid	Organic compounds	Organic acids and derivatives	Organic phosphonic acids and derivatives	Organic phosphonic acids	63548.6	63449.8	62241.8	80679.7	65700.3	72852.2	63865.2	69829.7	76702.2	56457.1	67600.8	58067.5	65544.3	58781.1	59044.3	62085.6	56487.3	62643.8	74827.1	49824.9	34830.4	23805.6	51976.7	66387.2	64001.9	68942.3	80739.6	76349.2	67242.4	59804.4	67894.3	70139	64444.2	59333.2	71248.8	73327.5	73987.5	79760.4	73426.4	72936.1	0.838624
NEG	7.29_87.0086m/z	HMDB0000243	C3H4O3	Pyruvic acid	Organic compounds	Organic acids and derivatives	Keto acids and derivatives	Alpha-keto acids and derivatives	162439	176757	160245	232277	210890	198021	154676	176597	181508	324989	215295	338639	127196	331334	213316	237202	330496	208664	154463	193424	142362	295369	145893	168107	146985	268522	223388	138354	196240	174639	163414	143868	97420.6	191252	202395	193320	311189	217418	361492	138777	0.488122
NEG	7.29_417.0813m/z	HMDB0029261	C20H18O10	Kaempferol 3-O-arabinoside	Organic compounds	Phenylpropanoids and polyketides	Flavonoids	Flavonoid glycosides	2514.95	6.04408e-07	7064.55	6.04408e-07	6.04408e-07	6.04408e-07	6.04408e-07	6.04408e-07	693.936	6.04408e-07	10962.2	3955.56	14148.5	6.04408e-07	6.04408e-07	2746.4	6.04408e-07	15935.4	12456.7	6948.1	6392.81	6788.31	2412.14	9933.2	6.04408e-07	28298.9	2407.76	6.04408e-07	28349.1	26941.2	14773	11574.6	16649.2	9143.27	21636.5	13631.1	21391.9	62989.5	21866.4	21580.4	1.22182
NEG	7.14_480.3090m/z	HMDB0010381	C23H48NO7P	LysoPC(15:0/0:0)	Organic compounds	Lipids and lipid-like molecules	Glycerophospholipids	Glycerophosphocholines	71561.6	44345.2	87533.3	61878.6	98469	75557.7	88430.4	54324.5	81517.2	84874	116515	120893	76546.7	49760.8	64961	80129.2	88779.1	153479	196800	125271	80747.5	164150	34408.6	56916	73686.5	27941	36252.7	119251	279312	181527	178425	243820	163857	111121	233662	153268	108239	342893	149204	160370	1.1386
NEG	7.12_393.2052m/z	HMDB0035317	C25H30O4	alpha-Bixin	Organic compounds	Lipids and lipid-like molecules	Prenol lipids	Diterpenoids	6.04408e-07	2956.78	3352.26	20724.2	11408.3	9556.89	16958.6	9417.98	2708.11	9885.96	8549.8	9678.51	13876	6.04408e-07	13514.3	12124	966.571	3784.3	1305.13	16775.5	8608.35	24610.5	2665.24	12063.6	23575.3	22593.1	3466.72	9859.59	56551.9	24714.5	21006.8	34459	14381.8	9597.11	34592.3	27018.9	17694.7	20440	13748.8	11266.6	0.581904
NEG	7.14_157.0138m/z	HMDB0000617	C5H4O3	2-Furoic acid	Organic compounds	Organoheterocyclic compounds	Furans	Furoic acid and derivatives	6503.27	8076.62	5100.35	11864.3	6959.21	10509.7	3150.81	6184.92	12607.1	10471.7	9457.67	13468.9	373.498	12501.6	2899.18	8568.29	4681.82	1583.26	7046.65	6256.05	901.215	1797.62	974.707	3894.61	4492.27	4273.95	3016.59	3454.05	6440.43	5921.74	6.04408e-07	4170.88	2501.62	3153.26	6295.53	7858.13	9740.77	11922.4	25111	2811.44	0.669678
NEG	7.14_449.1728m/z	HMDB0247747	C24H24N2O4	Abecarnil	Organic compounds	Organoheterocyclic compounds	Indoles and derivatives	Pyridoindoles	19185	3788.59	11921.3	12312.2	15667	4138.56	27730.9	6467.9	10794.3	18842.7	15867.2	11532.6	44480.6	22802.8	9636.55	9076.52	16262.1	20816.3	22668.1	9781.44	2993.24	22560.5	425.493	5946.2	2516.91	4769.66	13503	40772.4	60813.7	32720.3	37470.7	47661	10399.2	19268	24680	10677.8	15582.1	40907.5	12013.2	12560	0.732299
NEG	7.14_178.0505m/z	HMDB0004094	C8H7NO	Indoxyl	Organic compounds	Organoheterocyclic compounds	Indoles and derivatives	Hydroxyindoles	2772.49	25512	50833.2	10823.4	114928	57564.1	102446	31625.6	37988.2	4331.16	23379	1967.04	575.036	4684.74	1522.11	3904.75	6754.15	12623.2	183911	36474.6	3397.38	6186.75	35345	23698.1	11887.9	49308.5	30865.8	4461.95	28708.7	2886.34	31047.8	6040.02	3445.83	37052.5	21321.8	1153.18	18652.3	4678.4	43565.1	31251.5	0.724689
NEG	7.14_554.3013m/z	HMDB0037802	C33H39N3O2	2-[4,6-Bis(2,4-dimethylphenyl)-1,3,5-triazin-2-yl]-5-(octyloxy)phenol	Organic compounds	Benzenoids	Phenol ethers	-	57157.4	21967.3	88757.6	10994.3	42338.3	46358.1	29835.2	22540	69704.3	57393.8	93557.5	74201.1	58772.9	23655.8	36695.8	32912.7	50058.7	86485.4	122574	40407.6	57265.3	131251	18881.8	14109	19823.3	33739.8	26174.7	48401.9	181596	159639	63643.7	101782	78502.5	27412.4	232691	36739.8	6804.15	39726.9	34577.5	67746.5	0.63869
NEG	7.14_263.1031m/z	HMDB0001238	C12H14N2O2	N-Acetylserotonin	Organic compounds	Organoheterocyclic compounds	Indoles and derivatives	Hydroxyindoles	6924.27	13218	32049.1	637.009	15124.1	59484.5	14587.3	41699.3	76477.4	1835.72	39439.1	6.04408e-07	6.04408e-07	14946.9	6.04408e-07	6687.94	16753.2	1036.12	160791	12132.9	13107.6	5282.86	7900.7	27077.3	25608.8	5486.46	1832.84	6.04408e-07	34239.2	77429.1	12659.1	8432.07	566.396	11784.7	20149.5	46967.5	58058.7	314739	28929.9	12707.7	0.982567
NEG	7.16_337.0193m/z	HMDB0303676	C13H8O8	Brevifolincarboxylic acid	Organic compounds	Phenylpropanoids and polyketides	Isocoumarins and derivatives	-	30387.7	25166.1	18829.9	21532.9	24727.4	15828.6	19549.2	14694.1	16563	20382.5	23258.5	16386.9	15382.8	19357.4	16901.6	20510.6	19638.5	18391.1	68241.5	11899.8	10072	13437	8804.99	12171.1	17652.7	11595.1	9133.75	24586.8	22578	24917.4	21555.5	23795.1	27866.2	20661.7	21948.8	16162.9	22685.4	60636.9	22080	21870.4	1.01781
NEG	7.18_313.1185m/z	HMDB0242256	C16H16N2O2	(+)-Lysergic acid	Organic compounds	Alkaloids and derivatives	Ergoline and derivatives	Lysergic acids and derivatives	4370.48	1227.05	1577.47	881.814	9616.09	5741.52	3059.81	3494.08	2786.47	6.04408e-07	3495.19	3000.04	6.04408e-07	6.04408e-07	3204.84	6.04408e-07	6.04408e-07	5249.48	2166.49	579.206	6.04408e-07	2026.75	6.04408e-07	1860.04	6055.16	2317.68	1044.23	6.04408e-07	8565.06	4975.64	5204.27	1663.65	3779.19	6.04408e-07	6.04408e-07	3365.21	6.04408e-07	2939.12	3317.95	7605.07	0.78606
NEG	7.14_208.0644m/z	HMDB0030406	C6H13NO2S	Homomethionine	Organic compounds	Organic acids and derivatives	Carboxylic acids and derivatives	Amino acids, peptides, and analogues	11597.5	11467	2629.43	48441.9	26131.5	32862.1	21609.9	2857.96	1728.68	9988.77	12842.7	6542.75	147851	7140.35	3799.06	5480.05	9019.53	874.326	67190	13848.6	675.627	999.525	26641.5	6.04408e-07	7613.08	6.04408e-07	6.04408e-07	1494.2	1194.97	14468.3	51496.3	38703.1	38525	70757.7	4711.71	41033.3	46374.6	7988	10283.6	1388.46	1.28692
NEG	7.16_333.0224m/z	HMDB0304124	C7H13O10P	3-deoxy-D-arabino-heptulosonate-7-phosphate	Organic compounds	Organic oxygen compounds	Organooxygen compounds	Carbohydrates and carbohydrate conjugates	274769	209295	153848	139466	154544	131998	115574	132678	124216	238920	158933	128001	108662	210053	137323	114309	223406	151239	668338	82865	41763.3	68392.6	21276.3	22590.9	79088.8	62629	72434.6	135146	150755	140717	216533	156886	147201	211825	185136	145344	163894	427900	140198	130633	1.32635
NEG	7.43_329.1387m/z	HMDB0000372	C18H20O3	16-Oxoestrone	Organic compounds	Lipids and lipid-like molecules	Steroids and steroid derivatives	Estrane steroids	29852.6	26887.3	8490.49	6973.6	18494.7	11292.4	20331.3	14524.3	7482.48	9482.49	16346.9	12202.2	24278.9	25333.4	22343.7	20148.7	19707.2	13653.1	53036.6	15531.5	20892.3	21493.1	7697.82	10244.4	9827.48	9636.75	8339.92	19747.4	14819.6	10893	16530.7	19033.1	25122.5	22125.2	13459.4	19801	20140.6	41818.5	8866.01	14747.8	0.974226
NEG	7.43_269.0807m/z	HMDB0249530	C10H23O2PS2	Cadusafos	Organic compounds	Organophosphorus compounds	Organothiophosphorus compounds	-	19610.2	6.04408e-07	17594.3	6.04408e-07	6.04408e-07	6.04408e-07	6.04408e-07	6.04408e-07	6.04408e-07	6.04408e-07	6910.16	2317.59	10034.7	8254.02	6.04408e-07	2885.62	2817.04	3457.15	6.04408e-07	7003.07	5031.11	2916.41	3283.22	10999.1	6.04408e-07	11352.7	5923.66	6.04408e-07	3201.03	486.478	803.061	6.04408e-07	6.04408e-07	582.655	595.814	6.04408e-07	6.04408e-07	6.04408e-07	6.04408e-07	6.04408e-07	1.09478
NEG	7.43_335.0577m/z	HMDB0253091	C7H18N2O6S2	Hepsulfam	Organic compounds	Organic acids and derivatives	Organic sulfuric acids and derivatives	-	685.556	6.04408e-07	1196.46	6.04408e-07	6.04408e-07	0.204677	6.04408e-07	6.04408e-07	6.04408e-07	6.04408e-07	1271.26	6.04408e-07	11105.3	5619.1	6.04408e-07	3596.03	4646.91	3176.25	21497.8	1983.81	5904.03	1847.04	2186.78	956.51	6.04408e-07	2421.66	1819.72	6.04408e-07	3086.05	1059.1	700.261	2707.01	2318.12	6769.78	6.04408e-07	3628.8	3486.8	13384.4	2228.1	6.04408e-07	1.18323
NEG	7.41_112.9369m/z	HMDB0000257	H2O3S2	Thiosulfate	Inorganic compounds	Homogeneous non-metal compounds	Non-metal oxoanionic compounds	Non-metal thiosulfates	15890.9	18411	17978.2	34021.6	13674.3	22312.9	16938.8	36255.7	9847.31	9019.19	17900.7	39038.3	10528.5	35192.3	20017.4	22886.5	14707.7	24050.5	49544.2	10764.6	11375.3	18050.9	6066.98	16052.5	31819.7	13066.9	20346.3	19646.5	20840.7	15667.8	23791.8	15462.6	14726.7	21758.3	12344.6	19207.1	38287.2	44497.3	37526.6	15870.1	0.771078
NEG	7.43_122.9754m/z	HMDB0252075	C2H4O4S	1,3,2-Dioxathiolane 2,2-dioxide	Organic compounds	Organic acids and derivatives	Organic sulfuric acids and derivatives	Sulfuric acid esters	88470.5	680.439	95551.2	872.769	972.802	613.375	565.613	799.416	1371.17	892.364	47847.5	47127.4	63362.5	67980	818.377	35005.6	24840.6	34206.3	1116.97	62386.6	47482.6	25301.3	30674.8	91345.8	928.66	84154.8	56843.3	739.27	29193.2	18559.5	13485.7	10814.3	11075.8	11012.1	12816.3	5867.03	6134.7	6.04408e-07	3900.87	5165.75	0.838048
NEG	7.45_329.0298m/z	HMDB0011680	C10H11N4O7P	Inosine 2',3'-cyclic phosphate	Organic compounds	Organoheterocyclic compounds	Tetrapyrroles and derivatives	Porphyrins	2.1949e+07	1.69418e+07	1.7358e+07	2.25367e+07	2.30169e+07	1.83317e+07	2.04195e+07	1.74915e+07	2.31441e+07	1.37409e+07	2.15486e+07	2.16679e+07	1.79066e+07	1.49937e+07	1.87621e+07	2.0605e+07	1.15055e+07	1.64429e+07	3.27155e+07	1.4959e+07	1.46283e+07	1.71253e+07	1.20026e+07	1.54627e+07	2.02158e+07	1.69118e+07	1.26673e+07	2.40112e+07	2.00278e+07	2.74588e+07	2.24587e+07	2.50406e+07	2.62201e+07	1.53724e+07	2.08281e+07	2.14257e+07	2.50384e+07	4.37401e+07	2.51762e+07	2.28704e+07	0.947983
NEG	7.35_251.0700m/z	HMDB0028973	C7H14N2O3S	Methionyl-Glycine	Organic compounds	Organic acids and derivatives	Carboxylic acids and derivatives	Amino acids, peptides, and analogues	42550.7	6.04408e-07	35315.4	6.04408e-07	6.04408e-07	6.04408e-07	6.04408e-07	6.04408e-07	6.04408e-07	6.04408e-07	19867.5	15093.2	23568.8	23237.1	6.04408e-07	11341.9	9943.25	11408.1	4887.87	25034.6	14210.6	9141.46	11135	30900	6.04408e-07	29860.5	19730.6	6.04408e-07	19673.9	14543.9	11215	13415.6	6908.75	6872.98	7160.64	5382.68	3717.74	6.04408e-07	5286.98	3898.06	1.3816
NEG	7.35_133.0138m/z	HMDB0000156	C4H6O5	Malic acid	Organic compounds	Organic acids and derivatives	Hydroxy acids and derivatives	Beta hydroxy acids and derivatives	82181.6	82491.6	75370	164520	111033	141494	103539	77653.1	80691.9	108545	114294	407951	95291.7	152787	98865.2	102055	125333	123853	278844	166651	65948.6	147247	27468.8	76866.1	85460.4	145523	152131	81360.6	176431	153592	166542	132955	94572.6	94062.8	106565	140742	110391	282845	258289	108808	1.0071
NEG	7.35_125.0007m/z	HMDB0012228	C2H7O4P	Ethylphosphate	Organic compounds	Organic acids and derivatives	Organic phosphoric acids and derivatives	Phosphate esters	80858.9	72671.5	73404.5	182530	100439	160114	74642.1	77892.7	149989	98587.5	135434	317799	73197.1	101293	90481.6	124137	71802.5	128703	89834.4	97815.8	43473	122286	64872.6	114935	100503	157802	163317	108810	113020	93320.2	247099	162733	92143.5	94917.8	125499	130363	229367	173830	225929	144392	1.06552
NEG	7.35_126.9978m/z	HMDB0245323	C4H4N2OS	2-Thiouracil	Organic compounds	Organoheterocyclic compounds	Diazines	Pyrimidines and pyrimidine derivatives	23926.7	20554.9	22286.8	51583.3	30723.5	45806.2	22501.9	23165.2	44498.9	28004.1	40725.5	96188.5	20110.2	29103.5	25282.3	35531.4	21697.9	37540	28215.6	25888.6	12812.6	36199.1	18245.2	32736.4	31187.4	45084.9	47824.9	30704.1	33283.8	28469	71397.3	50050	28210.3	28375	34041.9	37612.6	68563	54235.6	66306.4	42383.6	1.021
NEG	7.37_158.0818m/z	HMDB0062769	C6H11NO	Epsilon-caprolactam	Organic compounds	Organoheterocyclic compounds	Lactams	Caprolactams	36029.5	38682	39917.7	54706.8	52886.2	45346.9	40436.1	38793.2	66064.2	39251.5	48867	30313.6	34192.7	40451.5	41315.1	44235.2	38269.8	42389.3	28497.5	38815.7	43813	29027.4	36224.6	51562.8	48448.5	35301.6	42014.7	47695.1	36709.8	42251.6	34505.4	42647	41162.5	38177.5	46853.3	34600.6	37238.8	52847.8	55711.9	44202.9	0.685451
NEG	7.35_330.0932m/z	HMDB0250065	C15H15N3OS	4-(2-Methoxyphenyl)-2-((5-methyl-1H-imidazol-4-yl)methyl)thiazole	Organic compounds	Benzenoids	Phenol ethers	Anisoles	1926.63	3840.93	7828.35	19418.9	8354.77	8570.92	11881.1	1756.93	7292.9	1544.36	1455.89	2711.11	3857.04	6.04408e-07	4850.26	1514.69	1067.91	912.818	6.04408e-07	6400.21	2285.01	1285.76	3701.72	10792	9883.71	11292.7	3017.73	1923.7	6.04408e-07	4195.33	1714.36	970.764	2704.92	6.04408e-07	6.04408e-07	790.602	1561.22	6.04408e-07	1175.39	6.04408e-07	0.959455
NEG	7.33_307.0773m/z	HMDB0028815	C9H14N2O7	Glutamylaspartic acid	Organic compounds	Organic acids and derivatives	Peptidomimetics	Hybrid peptides	1108.93	2295.59	7486.29	13225.8	4417.6	3188.54	7944.93	1558.37	3652.13	449.446	2327.9	979.545	1190.08	6.04408e-07	852.597	6.04408e-07	6.04408e-07	606.908	6.04408e-07	910.078	6.04408e-07	6.04408e-07	933.998	6869.23	5343.04	3808.56	1606.67	1150.32	6.04408e-07	6.04408e-07	6.04408e-07	6.04408e-07	6.04408e-07	6.04408e-07	950.245	6.04408e-07	6.04408e-07	6.04408e-07	6.04408e-07	6.04408e-07	1.4384
NEG	7.33_161.0088m/z	HMDB0002070	C5H6O6	4-Hydroxy-2-oxoglutaric acid	Organic compounds	Organic acids and derivatives	Keto acids and derivatives	Gamma-keto acids and derivatives	2463.17	1407.43	8116.97	14464.2	4419.14	9047.26	3233.36	5599.3	6935.05	4269.47	3453.04	1105.79	1975.86	349.479	6533.76	1510.23	6.04408e-07	3539.09	15776.6	1404.12	124.706	6.04408e-07	176.289	3334.94	2237.83	6078.35	1946.88	4871.83	4436.31	869.147	1702.18	4615.04	2605.46	457.936	9102.9	9923.71	6.04408e-07	6.04408e-07	4515.74	5123.11	0.686182
NEG	7.39_151.0067m/z	HMDB0031520	C3H6O2S	2-Mercaptopropanoic acid	Organic compounds	Organic acids and derivatives	Carboxylic acids and derivatives	Carboxylic acids	3145.18	1068.05	23869.1	9155.82	10164.6	9488.76	3046.5	5527.85	15235.9	4926.95	2432.92	2955.52	1309.02	3457.99	12680.5	2418.51	5192.95	182.177	1348.82	5491.68	2446.63	1198.86	1648.67	3116.89	11327	1878.09	2524.47	15961.2	5988.49	374.153	20005.1	35313.3	2141.93	4438.48	11036.3	616.377	6.04408e-07	3702.66	3253.01	3750.5	0.491156
NEG	7.39_88.9880m/z	HMDB0001967	CO2	Carbon dioxide	Inorganic compounds	Homogeneous non-metal compounds	Other non-metal organides	Other non-metal oxides	5567.81	11612.4	11533	9112.65	10510	7223.57	7061.37	12283.7	10454.9	2924.72	5635.4	3921.87	4309.45	8720.27	6676.89	4912.67	5459.43	3594.98	3086.55	8707.1	5695.54	2813.27	6651.92	5746.81	5684.11	2403.5	5902.37	6347.58	5640.81	3692.13	3166.95	3191.8	3090.77	1101.69	3793.46	3837.45	342.638	846.523	5134.8	3635	1.30666
NEG	7.37_119.9854m/z	HMDB0250117	C3H4ClNO2	Pyruvohydroximoyl chloride	Organic compounds	Organic oxygen compounds	Organooxygen compounds	Carbonyl compounds	6216.06	6703.25	6779.6	6987.85	12995.5	8723.8	9560.07	8707.06	20793.8	8980.22	12763.7	8207.44	10382.1	11187.4	12223.6	13236	12665.3	13457.1	6.04408e-07	12343.7	21167.9	14487.2	20121.2	18403.6	17346.2	15285.8	13129.3	13907.3	8596.76	11797.5	6096.61	8786.23	8572.81	8911.37	8907	4696.05	6381.73	6.04408e-07	10211.4	9036.95	1.21833
NEG	7.39_128.0350m/z	HMDB0255970	C4H5NO	Oxazine	Organic compounds	Organoheterocyclic compounds	Oxazines	1,2-oxazines	391135	335007	353062	551364	545143	493483	380753	371642	566551	431385	543422	686263	362116	429130	405446	522881	416822	469568	465135	360535	404478	667422	388901	496932	474709	467095	457193	431898	435245	505289	532811	378749	385053	340185	375984	355466	415618	513906	639438	391915	1.05036
NEG	7.39_292.1392m/z	HMDB0062735	C11H21NO5	(R)-3-hydroxybutyrylcarnitine	Organic compounds	Lipids and lipid-like molecules	Fatty Acyls	Fatty acid esters	59536.5	43749.1	40681.2	70367	77869.3	67430.9	38671.2	43679.6	170214	52106.6	104900	6790.73	28039.9	16878.4	58078.2	16617.4	5160.85	37138.4	106369	32394.2	35261.6	6983.48	19611	27827.9	61899.2	34654.7	24392.5	94249.4	57218.6	77360.8	49217.7	40277.7	48267.2	50357.6	114918	80151.9	27677.8	314953	58796	60653.5	0.808817
NEG	7.39_89.0242m/z	HMDB0000190	C3H6O3	L-Lactic acid	Organic compounds	Organic acids and derivatives	Hydroxy acids and derivatives	Alpha hydroxy acids and derivatives	4.90042e+06	4.17119e+06	3.60583e+06	6.46731e+06	4.53009e+06	6.05245e+06	4.30135e+06	3.92941e+06	5.38904e+06	5.67428e+06	6.19128e+06	1.38024e+07	4.73436e+06	7.09577e+06	5.1336e+06	6.94591e+06	5.72144e+06	6.42548e+06	4.34767e+06	5.27761e+06	4.14499e+06	1.11749e+07	4.38981e+06	5.71666e+06	5.65512e+06	7.34666e+06	7.19843e+06	4.90168e+06	5.70984e+06	5.757e+06	1.18252e+07	8.09962e+06	5.30736e+06	6.16133e+06	5.9469e+06	5.92828e+06	1.05437e+07	6.38029e+06	1.04175e+07	6.68989e+06	1.16778
NEG	7.39_237.0910m/z	HMDB0062295	C8H18N2O4S	15(R)-hydroperoxy-EPE	Organic compounds	Organoheterocyclic compounds	Diazinanes	Piperazines	9.32878e+06	1982.76	6.82905e+06	12026	3303.34	9166.53	2556.65	1129.1	31224.6	6528.07	8.03407e+06	7.46694e+06	1.0005e+07	5.86495e+06	5714.36	7.08936e+06	6.50151e+06	6.60688e+06	1.49317e+07	6.48404e+06	6.11031e+06	8.49853e+06	3.61373e+06	7.09394e+06	2140.87	9.63367e+06	4.91727e+06	1763.52	1.12068e+07	1.20858e+07	8.67962e+06	9.51792e+06	1.10207e+07	7.46916e+06	1.11871e+07	9.99379e+06	1.2022e+07	1.87643e+07	9.72244e+06	9.05421e+06	1.47305
NEG	7.39_167.0206m/z	HMDB0000289	C5H4N4O3	Uric acid	Organic compounds	Organoheterocyclic compounds	Imidazopyrimidines	Purines and purine derivatives	2.60104e+06	1.6385e+06	1.8711e+06	2.5109e+06	1.777e+06	2.20972e+06	2.20608e+06	1.41142e+06	2.43356e+06	2.37778e+06	2.26053e+06	1.98416e+06	1.11625e+06	1.52495e+06	972500	1.67225e+06	801825	1.06197e+06	3.11759e+06	1.58567e+06	1.31889e+06	2.0354e+06	1.40057e+06	2.07612e+06	2.63329e+06	2.16313e+06	1.83003e+06	2.46446e+06	2.27777e+06	1.83445e+06	4.32802e+06	1.63796e+06	1.98421e+06	2.59969e+06	2.33494e+06	2.80453e+06	1.52923e+06	2.67614e+06	2.52582e+06	1.40917e+06	0.805871
NEG	7.39_191.0194m/z	HMDB0000208	C5H6O5	Oxoglutaric acid	Organic compounds	Organic acids and derivatives	Keto acids and derivatives	Gamma-keto acids and derivatives	3.80638e+06	3.83364e+06	4.06049e+06	5.96412e+06	5.87517e+06	5.23794e+06	5.57097e+06	4.98789e+06	5.53935e+06	4.88911e+06	4.50911e+06	4.4417e+06	4.33928e+06	3.51772e+06	4.92105e+06	4.79436e+06	4.16311e+06	4.42253e+06	1.26199e+07	5.34987e+06	2.62512e+06	1.8439e+06	2.00821e+06	2.34131e+06	3.89768e+06	4.80477e+06	3.01785e+06	4.3249e+06	5.73751e+06	5.35749e+06	6.66872e+06	6.45708e+06	5.23897e+06	4.63238e+06	4.58419e+06	6.05272e+06	4.49064e+06	9.02919e+06	7.42495e+06	5.0402e+06	1.19452
NEG	7.10_301.0347m/z	HMDB0256928	C14H8O5	PURPURIN	Organic compounds	Benzenoids	Anthracenes	Anthraquinones	39811.2	26332.1	18964.4	14896.6	18750.8	18456.2	10498	13459.6	15858.6	23702.5	17160.6	11660.9	12182.2	23597.3	11790.1	12388	23632.7	18431.9	53220.1	6561.2	4876.86	6637.01	1541.23	2343.78	6225.27	1961.8	4810.09	15696.4	9989.8	8106.38	19965.1	9285.76	14948	17704	14848.6	9737.37	9642.28	34403.4	9174.77	10250	1.46127
NEG	6.87_465.0814m/z	HMDB0034709	C24H18O10	BL IV	Organic compounds	Lipids and lipid-like molecules	Prenol lipids	Diterpenoids	6.04408e-07	713.899	1351.47	16234.8	6.04408e-07	4718.77	4107.93	1340.52	44590.9	14943.2	11738.1	3785.13	6.04408e-07	1583.6	6.04408e-07	8021.22	14312.4	6172.86	12881	626.71	6.04408e-07	1658.95	683.684	708.47	524.265	2824.61	285.025	6145.43	40646.1	956.122	7319.05	10315.5	1320.75	4932.85	3977.06	47429.6	22754.7	37697.2	2237.67	4140.05	0.475392
NEG	6.87_139.0397m/z	HMDB0031735	C7H8O3	Ethyl maltol	Organic compounds	Organoheterocyclic compounds	Pyrans	Pyranones and derivatives	1872.27	3498.34	3443.67	2933.91	2009.95	5082.12	3108.49	3251.82	13700.9	2714.26	3517.21	2474.99	2243.34	3964.12	1621.12	3171.43	4975.18	2213.6	809.933	2301.93	4152.96	1261.05	2124.53	2453.56	2589.51	1890.96	2976.13	1963.97	1806.27	2164.25	4827.01	772.186	1079.98	2641.51	1705.63	1055.71	586.381	263.613	1541.92	1060.87	1.13622
NEG	6.87_72.9930m/z	HMDB0000119	C2H2O3	Glyoxylic acid	Organic compounds	Organic acids and derivatives	Carboxylic acids and derivatives	Carboxylic acids	255630	280669	179225	244258	113492	231238	227441	109122	140228	235250	143813	121444	134833	88618.9	79133.6	112284	119284	87154.2	15294.2	85607.9	49775.4	38626	39064.6	194318	126266	91214.6	317466	255850	180381	181743	183269	183494	196777	184964	174905	92205.9	60942.1	6734.96	98408.7	16866	1.18827
NEG	6.87_197.1542m/z	HMDB0032712	C11H20	1,4-Undecadiene	Organic compounds	Hydrocarbons	Unsaturated hydrocarbons	Olefins	457.554	5232.74	9001.76	2509.41	13114.5	9337.3	11709.8	3985.36	7559.59	3186.21	317.644	4721.67	6.04408e-07	5568.51	2938.74	1125.51	1984.83	4173.22	3919.51	6190.97	1502.37	1182.89	6.04408e-07	1967.73	6228.37	119.407	2681.65	6.04408e-07	2025.04	3591.06	5492.63	9493.04	3641.71	3412.66	1531.86	7334.21	7487.75	3416.48	3500.1	571.824	0.761405
NEG	6.89_313.0644m/z	HMDB0259989	C12H10F2N2O3	zardaverine	Organic compounds	Organoheterocyclic compounds	Diazines	Pyridazines and derivatives	6.04408e-07	6.04408e-07	6.04408e-07	113682	122569	80741	137231	91039.5	70350.4	263762	49725.7	107120	108240	112160	129742	108652	89935.4	43845.2	335624	25805.1	57396.1	216636	83970.2	52621.4	106372	215386	101283	67708.4	193370	145776	220596	149449	274452	199574	144165	199176	223238	504177	116618	177588	1.15416
NEG	6.89_187.0066m/z	HMDB0029719	C6H6O2S	Methyl thiophene-2-carboxylate	Organic compounds	Organoheterocyclic compounds	Thiophenes	Thiophene carboxylic acids and derivatives	124375	397865	858078	179437	331340	1.68019e+06	59844.4	1.25176e+06	879819	9782.75	260299	849.745	12876.7	792057	18787.6	703737	437771	5831.42	1.07203e+06	89610.2	23718.4	350146	675019	383675	635874	660920	164390	17918	442862	620160	141270	36245.4	25490.3	479637	189851	20828.5	749708	1.71611e+06	261554	615318	0.863041
NEG	6.89_188.9859m/z	HMDB0059724	C6H6O5S	Pyrocatechol sulfate	Organic compounds	Organic acids and derivatives	Organic sulfuric acids and derivatives	Arylsulfates	34608.2	10102.1	34205	38484.3	24508.4	17555.9	30964.4	18308.3	34067.1	36090.7	59501.4	6113.93	8430.31	113536	187.263	89848.9	4177.37	7978.57	22443.8	5298.6	4373.73	16059.8	10545.4	9705.33	8655.42	48453.3	14088.1	16786.9	14847.2	27762	14948.7	4824.08	10624.8	119460	20089.2	10578.4	9689.93	11463.6	29772.8	29876.5	0.751065
NEG	6.87_195.1385m/z	HMDB0035792	C11H18	(E)-4,8-Dimethyl-1,3,7-nonatriene	Organic compounds	Lipids and lipid-like molecules	Prenol lipids	Monoterpenoids	1078.38	4367.54	2532.84	3211.79	9149.38	7689.72	4191.53	2094.65	5956.89	2193.92	1573.53	4227.04	693.589	4494.14	2472.6	1828.61	1971.53	4241.74	3493.7	2255.52	1850.21	1873.81	1004.42	1136.14	4281.8	1571.75	2086.6	222.032	529.124	4004.81	4453.74	5906.58	2721.68	2037.83	4352.12	4379.34	2282.26	3365.61	3220.47	3184.54	1.13944
NEG	6.85_251.2012m/z	HMDB0061780	C15H26	1,1,2-Trimethyl-3,5-bis(1-methylethenyl)cyclohexane	Organic compounds	Lipids and lipid-like molecules	Prenol lipids	Monoterpenoids	2173.78	1914.71	2513.28	4741.29	9236.7	6777.06	7547.27	2203.61	3474.73	1335.26	6.04408e-07	5926.35	271.574	3658.74	2358.01	243.043	557.087	3808.43	3649.24	2032.61	2357.1	1429.38	672.798	2859.45	4408.6	533.601	175.862	6.04408e-07	643.541	3335.17	1971.48	12163.7	3686.1	3462.9	582.9	5082.16	5153.65	5549.49	2524.44	692.026	0.850543
NEG	6.85_197.0815m/z	HMDB0004998	C10H14O4	Guaifenesin	Organic compounds	Benzenoids	Phenol ethers	Anisoles	1379.81	1515.48	1496.31	1632.58	3027.07	3885.3	2638.64	1863.6	2125.63	1249.09	1222.51	2523.22	773.292	3366.19	351.253	899.885	4995.53	2033.46	1063.19	3070.36	847.744	459.777	1160.74	2910.03	1888.3	1171.73	1251.8	603.398	5278.41	1273.36	4028.83	395.273	1008.22	1860.19	1696.76	415.052	364.615	24.8938	1222.56	223.857	0.834372
NEG	6.85_227.1283m/z	HMDB0035156	C11H18O2	Neryl formate	Organic compounds	Lipids and lipid-like molecules	Fatty Acyls	Fatty alcohol esters	2196.34	2071.37	2691.73	1971.54	3640.71	9342.6	2848.4	4353.61	5250.66	2515.46	819.03	2515.57	682.015	4277.53	1969.28	1492.2	4695.79	2605.94	4122.82	4840.59	2787.04	3353.41	1204.59	3729.28	4610.85	1866.52	1339.3	934.23	8485.65	3304.75	8750.82	4270.5	4535.33	3158.94	5014.63	4472.29	2463.51	221.136	1878.18	2437.25	0.516413
NEG	6.85_239.1282m/z	HMDB0014018	C12H18O2	4-Hydroxypropofol	Organic compounds	Benzenoids	Benzene and substituted derivatives	Cumenes	383.246	6.04408e-07	355.742	6.04408e-07	1295.1	2838.15	176.612	507.046	761.664	859.893	174.357	314.609	174.474	628.751	809.54	282.044	1339.91	1107.18	6.04408e-07	95.1502	447.021	496.931	6.04408e-07	773.614	441.175	1229.1	468.01	834.985	94.6006	6.04408e-07	1289.39	233.345	139.122	299.57	4270.54	369.377	6.04408e-07	493.005	599.538	208.068	0.77004
NEG	6.85_172.0358m/z	HMDB0060659	C4H5N3O2	1-Methyl-4-nitroimidazole	Organic compounds	Organoheterocyclic compounds	Azoles	Imidazoles	30858.5	4163.78	24918.5	2489.12	1285.17	2829.85	3354.99	2822.04	2176.05	2726.07	25605.9	21907	30695.6	21509.8	1660.61	22380.4	15262.6	14894	28566.3	14468.6	11345.5	22666.5	13342.9	14802.8	804.841	33493.8	18505.2	3328.98	36412.5	35738.7	30073	27916.2	27148.4	26099.6	29019.2	27817.6	30640	41906.8	31274.1	22376.6	1.35082
NEG	6.91_187.1334m/z	HMDB0029557	C9H18O	Dihydroisophorol	Organic compounds	Organic oxygen compounds	Organooxygen compounds	Alcohols and polyols	431.868	3099.39	3785.54	1037.29	4399.33	3196.45	6798.04	4574.65	4545.63	3822.68	435.452	3958.45	551.486	1753.17	1490.7	942.255	870.955	2587.05	2064.55	1429.81	1548.82	2167.08	151.426	729.828	3039.93	1584.5	1609.74	382.562	953.392	1966.94	6063.33	1407.82	1729.67	3150.34	4534.41	3278.52	1780.67	2929.94	3041.04	2036.45	1.11597
NEG	6.91_203.0015m/z	HMDB0248986	C6H6O3S	Benzenesulfonic acid	Organic compounds	Benzenoids	Benzene and substituted derivatives	Benzenesulfonic acids and derivatives	6919.74	7917.38	15305.7	4856.28	8711.54	25164.1	4371.46	19815.9	33214.4	450.943	6712.98	6.04408e-07	6.04408e-07	20614.5	6.04408e-07	30389.9	5250.97	306.367	9137.61	1067.59	6.04408e-07	11735.8	29686.6	7513.89	18993.2	14394.9	3566.67	750.26	7302.06	4197.08	2560.15	426.091	2970.01	20240.4	5863.86	1166.99	10824.6	17471	6313.48	5141.15	0.870585
NEG	6.91_153.0189m/z	HMDB0304429	C3H9NO4P-	N-methylethanolamine phosphate	Organic compounds	Organic acids and derivatives	Organic phosphoric acids and derivatives	Phosphate esters	1673.86	945.265	794.765	3658.32	2464.41	4276.46	958.374	4125.55	6386.69	4551.17	5023.49	3205.82	2495.84	2496.74	334.053	3441.03	2163.11	1421.49	4565.64	628.908	2453.81	4138.4	1405.84	552.364	1929.06	6395.88	2020.58	1864.84	2644.08	9561.91	11482.4	981.155	2683.65	2148.64	490.684	754.159	586.258	6.04408e-07	2814.22	3764.51	0.703096
NEG	6.94_330.0935m/z	HMDB0005923	C11H15N3O6	N4-Acetylcytidine	Organic compounds	Nucleosides, nucleotides, and analogues	Pyrimidine nucleosides	-	6.04408e-07	6.04408e-07	2038.84	9494.94	1578.13	3167.47	6684.04	2974.1	2627.53	6537.36	2385.27	2848.2	6182.86	2743.06	8482.37	2278.11	2142.57	1563.12	6.04408e-07	2270.28	2452.28	3486.38	6.04408e-07	2804.79	3269.8	6086.95	2781.28	3192.25	8502.25	1084.32	455.949	2245.87	1951.84	1164.38	984.866	755.462	6.04408e-07	6.04408e-07	727.784	6.04408e-07	0.554251
NEG	6.89_163.0761m/z	HMDB0059899	C9H10	alpha-Methylstyrene	Organic compounds	Benzenoids	Benzene and substituted derivatives	Phenylpropenes	4900.41	6286.75	3511.39	3953.59	4915.89	5641.85	4610.61	5260.61	4697.81	6251.69	4997.25	5470.53	5587.81	8317.46	4960.61	9034	7680.03	4124.63	14494.6	3470.53	2993.27	3427.08	3458.1	3041.01	4486.86	3627.69	4841.72	4152.19	5316.26	4588.13	6268.88	5991.66	6689.25	9396.94	3747.56	5683.72	6444.27	8779.79	6650.22	4811.57	1.22283
NEG	6.89_207.1022m/z	HMDB0031208	C11H14O	1-Phenyl-1-pentanone	Organic compounds	Organic oxygen compounds	Organooxygen compounds	Carbonyl compounds	1760.27	6.04408e-07	1797.33	6.04408e-07	6.04408e-07	6.04408e-07	6.04408e-07	6.04408e-07	52.4544	6.04408e-07	938.98	5098.7	784.222	1264.81	6.04408e-07	1554.9	506.936	782.18	747.247	976.208	1332.79	5377.93	1424.53	3224.47	6.04408e-07	3911.6	922.913	6.04408e-07	245.537	2976.23	5087.65	6.04408e-07	2317.74	984.89	779.329	1261.02	1775.62	23627.6	3231.18	6.04408e-07	1.16485
NEG	6.89_213.1492m/z	HMDB0040247	C11H20O	2-Undecenal	Organic compounds	Organic oxygen compounds	Organooxygen compounds	Carbonyl compounds	1499.31	1080.34	3788.79	2559.68	5416.31	3681.98	4774.47	2646.21	4180.72	2809.61	985.228	3642.11	143.011	2920.54	2435.2	2178.28	2677.19	3581.97	3335.03	1858.74	1287.37	1300.25	156.028	1826.08	3256.41	528.099	1655.56	119.129	298.351	2894.24	3572.05	2955.26	1600.86	2032.9	1777.47	3477.53	2840.65	1935.57	2304.76	1525.84	1.12728
NEG	6.91_349.0881m/z	HMDB0001067	C11H16N2O8	N-Acetylaspartylglutamic acid	Organic compounds	Organic acids and derivatives	Carboxylic acids and derivatives	Amino acids, peptides, and analogues	6.04408e-07	6.04408e-07	1124.88	46573	18385.6	33111.8	4479.65	6.04408e-07	795.439	596.923	662.969	3393.26	12756.7	2433.4	1120.69	1572.69	3809.57	1816.02	6.04408e-07	10363	1202.39	14521.3	1724.43	2747.3	536.189	21464.8	17044.8	12195.5	19693.8	762.41	6.04408e-07	6.04408e-07	6.04408e-07	6.04408e-07	6.04408e-07	6.04408e-07	6.04408e-07	6.04408e-07	6.04408e-07	6.04408e-07	1.74761
NEG	6.85_249.1855m/z	HMDB0034997	C15H24	beta-Selinene	Organic compounds	Lipids and lipid-like molecules	Prenol lipids	Sesquiterpenoids	1925.19	1702.7	4189.89	6536.74	8188.02	5351.39	7190.36	1706.6	7490.14	3098.06	574.048	7823.8	498.914	4946.97	4968.96	521.052	520.206	1664.84	5186.81	1614.54	1703.79	4592.22	5143.17	3471.19	6313.32	3125.19	137.373	417.031	2867.46	1926.47	3453.21	8341.24	4338.71	3782.29	2037.13	3516.87	14216.3	13080.8	4083.32	1313.28	0.755138
NEG	6.81_298.2380m/z	HMDB0256086	C16H31NO	Palmitoleamide	Organic compounds	Lipids and lipid-like molecules	Fatty Acyls	Fatty amides	1597.81	5433.32	1049.6	1287.26	3342.65	7426.21	5634.86	4268.97	3122.12	1481.67	1646.22	701.516	1085.91	2987.77	1356.67	1016.52	1689.52	2936.6	8462.96	3814.66	971.526	3565.42	3814.03	1341.1	5226.4	467.368	1115.48	562.739	1646.61	4299.6	2758.97	2042.12	1788.19	4406.57	1623.84	4993.79	1127.39	5437.69	7849.28	1364.77	0.722415
NEG	6.81_253.1077m/z	HMDB0029867	C12H16O3	Isoelemicin	Organic compounds	Benzenoids	Phenol ethers	Anisoles	1199.36	2781.94	2901.32	7798.27	2799.23	15618.3	2509.45	746.216	3513.99	1025.58	299.833	1335.09	6.04408e-07	722.525	1029.83	2293.06	1494.57	2740.69	3236.26	1263.23	1550.2	2474.45	4528.84	2652.38	883.881	1130.78	6.04408e-07	132.618	4191.05	1931.25	10206.9	4727.4	1052.3	1166.26	6926.14	2197.38	6.04408e-07	5475.78	103.942	984.49	0.463606
NEG	6.81_411.3836m/z	HMDB0040907	C25H50O	7-Pentacosanone	Organic compounds	Organic oxygen compounds	Organooxygen compounds	Carbonyl compounds	367.72	261.714	18001.1	1903.64	6098.2	3484.9	973.019	20840.2	14558.6	2217.15	720.478	1274.36	375.571	669.268	241.36	6.04408e-07	2763.09	611.733	3050.12	1052.27	6.04408e-07	3805.08	2224.47	1446.63	3108.17	8354.56	465.501	1800.06	2598.84	192.945	2394.17	6.04408e-07	6709.06	445.797	1645.96	782.995	2793.26	196.618	1386.99	798.273	0.621739
NEG	6.81_211.0971m/z	HMDB0004586	C10H14O2	Perillic acid	Organic compounds	Lipids and lipid-like molecules	Prenol lipids	Monoterpenoids	7146.93	10900.5	15094.3	18318.8	3043.45	11365.4	4406.74	2649.86	26801.2	15174.1	4344.12	2853.75	6.04408e-07	6077.87	4282.68	335.62	2049.65	5334.71	2743.34	1531.22	1048.31	1385.86	3876.83	6.04408e-07	391.275	7936.5	3413.29	166.564	3482.44	635.676	11436.9	367.724	326.641	7707.12	1913.72	795.795	2296.83	13090.1	893.6	1446.3	0.66247
NEG	6.81_241.1804m/z	HMDB0032247	C13H24O	(Z)-4-Dodecenal	Organic compounds	Lipids and lipid-like molecules	Fatty Acyls	Fatty aldehydes	2130.57	1287.98	3766.81	2059.99	7502.08	5780.96	4197.14	3472.72	3133.07	1330.74	258.839	1976.79	421.559	2577.93	467.51	304.244	1617.75	3098.85	2475.07	2686.99	635.353	2342.61	460.015	1657.41	2276.47	112.047	1013.57	312.773	880.206	2025.53	2531.6	2845.99	2795.69	1967.14	2193.27	4391.31	2308.49	793.079	930.52	360.328	1.18019
NEG	6.83_367.1576m/z	HMDB0247739	C20H21FN4O2	AB-Fubinaca	Organic compounds	Organic acids and derivatives	Carboxylic acids and derivatives	Amino acids, peptides, and analogues	426311	251231	142878	283999	177321	90146	63436.8	85237.9	138035	200939	128876	1076.69	51524.7	25700.8	222870	1075.21	4172.27	7647.22	6.04408e-07	72830.9	7240.75	39626.9	54418.2	70321.4	230343	30319.4	294203	27987.8	8797.56	25611.3	14949.9	15389	49361.8	172197	16076	153552	211593	194557	4468.18	106073	1.28758
NEG	6.81_299.2220m/z	HMDB0011531	C17H32O4	MG(0:0/14:1(9Z)/0:0)	Organic compounds	Lipids and lipid-like molecules	Glycerolipids	Monoradylglycerols	1361.67	2681	3784.96	3243.18	6683.6	8592.38	4403.32	3385.65	2799.66	777.162	1292.24	3574.86	303.178	2090.18	413.331	761.614	1598.37	2861.21	4203.1	3046.92	3365.29	5871.16	2331.42	2109.84	3573.96	1537.13	657.718	560.814	2397.33	4777.96	3212.69	4332.79	2694.17	4776.53	2165.72	4595.68	4776.46	3652.25	1200.96	1023.14	0.807874
NEG	6.81_397.3681m/z	HMDB0040909	C25H50O3	2-Hydroxy-22-methyltetracosanoic acid	Organic compounds	Lipids and lipid-like molecules	Fatty Acyls	Fatty acids and conjugates	420.544	6.04408e-07	10872	1160.85	2289.83	2305.64	6.04408e-07	15412.1	11611.3	664.769	126.312	6.04408e-07	6.04408e-07	6.04408e-07	6.04408e-07	6.04408e-07	6.04408e-07	264.706	1539.09	353.758	409.019	2242.37	723.376	579.485	905.362	4237.04	1256.75	325.036	1357.63	1135.65	6.04408e-07	6.04408e-07	2788.16	6.04408e-07	117.574	6.04408e-07	777.543	6.04408e-07	6.04408e-07	286.618	1.38696
NEG	6.81_581.2401m/z	HMDB0256216	C32H32N4O4	Pemptoporphyrin	-	-	-	-	5743.88	2966.16	3021.83	2436.74	4753.27	3244.57	587.262	2320.25	2431.9	820.643	231.193	6.04408e-07	6.04408e-07	6.04408e-07	1142.39	6.04408e-07	4070.91	6.04408e-07	6042.89	848.096	1070.51	12205.5	9084.94	1483.28	1632.37	1209.71	1529.1	780.173	1143.95	3510.25	2392.95	641.669	21089.4	734.515	6.04408e-07	4747.38	1038.82	10944.4	10869.6	5842.42	1.22012
NEG	6.79_335.0467m/z	HMDB0303556	C10H14N2Na2O8	Disodium ethylenediaminetetraacetate	Organic compounds	Organic acids and derivatives	Carboxylic acids and derivatives	Tetracarboxylic acids and derivatives	6.04408e-07	6.04408e-07	6.04408e-07	480.648	1886.82	546.561	2159.48	980.393	727.589	6.04408e-07	335.451	1168.64	1356.65	1879.71	6.04408e-07	2505.14	5225.66	1046.38	10135.4	622.278	1042.15	5971.07	6485.4	405.729	176.918	1828.77	1367.46	854.063	651.723	675.391	787.188	2443.07	2032.6	2417.95	1011.03	2370.41	6.04408e-07	7289.4	116.391	1238.73	0.989381
NEG	6.79_491.3737m/z	HMDB0012559	C29H50O3	13'-Hydroxy-alpha-tocopherol	Organic compounds	Lipids and lipid-like molecules	Prenol lipids	Quinone and hydroquinone lipids	76960.6	38870.6	109468	47142.4	99192.6	47617.6	45412.8	69302.2	92084.3	58418.3	42935.2	73575.6	22023.7	34703.5	68174.2	36521.6	35983.6	26239.8	52880.7	17536.3	33952.8	190996	189919	30642.6	53578.9	66413.4	48403.8	48239.7	39368.3	51937.9	70796.2	84045.3	147919	37589.1	86397.6	95386.3	113483	67856.6	68835	95403.4	0.822736
NEG	6.79_471.2416m/z	HMDB0002642	C24H40O7S	Ursodeoxycholic acid 3-sulfate	Organic compounds	Lipids and lipid-like molecules	Steroids and steroid derivatives	Bile acids, alcohols and derivatives	6.04408e-07	718.176	2943.73	6.04408e-07	1079.67	6443.22	6.04408e-07	6.04408e-07	629.476	6.04408e-07	6.04408e-07	1596.66	280.238	267.408	6.04408e-07	6.04408e-07	6.04408e-07	6.04408e-07	6908.08	1566.55	3708.26	25655.8	3611.73	333.759	357.243	1675.26	6.04408e-07	6.04408e-07	190.594	11288.4	6491.02	4055.18	7370.17	1267.99	439.589	43060.3	1979.07	34797.9	2162.5	7332.37	0.867229
NEG	6.79_253.1442m/z	HMDB0029668	C13H20O2	Eremopetasinorol	Organic compounds	Organic oxygen compounds	Organooxygen compounds	Alcohols and polyols	2970.8	2661.97	2589.8	1724.32	4328.16	6252.99	3146.49	1001.97	4518.69	1494.02	1045.18	4762.81	877.177	6021.76	626.537	2633.63	2705.69	2480.04	9160.52	7439.89	2852.4	6640.95	2529.36	3274.3	6127.5	2487.05	1046.44	916.229	2137.57	2104.26	9088.31	2617.81	3039.93	3666.41	3249.17	3762.86	2788.47	3026.19	1036.81	1992.63	0.325108
NEG	6.81_267.1233m/z	HMDB0036819	C13H18O3	Dehydrovomifoliol	Organic compounds	Lipids and lipid-like molecules	Prenol lipids	Sesquiterpenoids	65207.2	46668.8	56368.7	48646.2	40398.5	66732.1	47493.6	19319.8	106085	50611	34455.9	51319.3	10831.6	25402.7	26169	27678.9	28778.6	30702.7	53937.3	10224.5	42997.7	76396.9	149389	26681.8	15358.8	22563	28189.2	38251.2	78951.9	56111.4	69798.4	62751	9879.58	21246.7	17494.5	23593.8	19176.9	211595	14728.9	157235	0.963162
NEG	6.81_195.1022m/z	HMDB0001878	C10H14O	Thymol	Organic compounds	Lipids and lipid-like molecules	Prenol lipids	Monoterpenoids	48227.6	40115.2	48337.5	110445	9264.47	59618.7	41435.2	6176.43	112225	90805.5	3693.49	22126.3	415.196	42049.8	39727.6	3753.54	14825.8	20570.5	30875.3	3949.67	14129	56397	66238.9	1312.25	2708.94	58848.2	8164.7	2730.54	66101.7	9700.96	76155.2	15266.2	903.968	19174.3	5961.8	10782.9	18293	45256.6	3657.57	36599.1	0.95082
NEG	6.81_255.0870m/z	HMDB0013070	C11H14O4	Sinapyl alcohol	Organic compounds	Benzenoids	Phenols	Methoxyphenols	75823.3	107118	157888	159100	28961.1	95566.6	18890	29355.2	278558	118371	71108.2	22554.3	3101.61	68170.5	28683.3	4981.61	25010.4	42556.3	49190.2	27085.4	6709.21	16185.6	31432.5	1017.06	2054.07	68355.2	36279.1	9339	59452.2	15445.8	93176.4	9451.81	13864.6	78817	21585.1	14255	33374.5	193358	21339.2	31992.7	1.14673
NEG	6.81_299.2583m/z	HMDB0031039	C17H34O	Heptadecanal	Organic compounds	Lipids and lipid-like molecules	Fatty Acyls	Fatty aldehydes	10869.5	11832	12638.2	13276.6	22459.6	14806.7	12292.1	10745.5	16995.3	11699.4	5981.1	17446.3	4163.55	14924.6	12777.4	3987.54	8979.49	10264.2	14366.6	7878.79	9610.68	14393.2	11265.2	10088.1	12340.9	9249.44	14053.9	4768.29	5300.41	10407.6	18498.7	17116.2	16561.6	17799.3	13081.4	15167.6	30816.7	18616	16648.5	5751.3	0.96579
NEG	6.81_327.2322m/z	HMDB0002183	C22H32O2	Docosahexaenoic acid	Organic compounds	Lipids and lipid-like molecules	Fatty Acyls	Fatty acids and conjugates	28306.4	65615.4	58703.9	102393	71916.9	91019.6	103940	24207.1	93069.7	45538.7	9904.91	38925.6	851.923	48246.2	58808.1	3962.4	6278.74	47249.1	73282.2	29387.3	21319.2	27061.4	23863.6	24434.8	36091.6	15941.8	15243.9	1745.52	38791.6	39852.9	84701.8	81994.5	19152.1	29840.4	13356.1	38625.9	41960.7	154600	20655.7	19721.5	1.02176
NEG	6.79_223.1335m/z	HMDB0014956	C12H18O	Propofol	Organic compounds	Benzenoids	Benzene and substituted derivatives	Cumenes	5715.96	4254.38	5809.37	4575.49	7140.26	6884.4	3886.1	1203.05	10387	5096.58	2593.49	6084.5	1176.94	2704.66	4996.09	2171.57	2368.61	3249.99	3938.79	984.549	5574.72	7066.2	14395.1	3743.24	2209.56	2605.56	2460.53	2611.71	7205.64	4211.45	7334.3	5400.1	1190.95	3301.05	1780.97	2481.85	1755.16	25772.4	1192.76	13698.2	0.886188
NEG	6.81_239.0921m/z	HMDB0032590	C11H14O3	Zingerone	Organic compounds	Benzenoids	Phenols	Methoxyphenols	442118	399694	458574	1.07338e+06	83068.1	785463	441484	68763.9	1.08705e+06	811203	56946.3	171565	5695.55	409940	346308	55182	196413	217143	325326	52920.1	122886	573404	618219	10727.4	37512.7	467680	95838	30277.7	622679	99803.2	673071	146044	13843.2	176788	65519.2	91430.8	153265	469648	45726.8	371397	0.953919
NEG	6.85_277.2167m/z	HMDB0302481	C17H28	(Z,Z,Z)-1,8,11,14-Heptadecatetraene	Organic compounds	Hydrocarbons	Unsaturated hydrocarbons	Olefins	55980.6	76569.5	79213.1	145014	418402	142514	159347	72376.5	78937.3	77744.3	24207.7	195190	9377.73	76448.3	76697.2	23618.4	34233.3	81834	157555	48100.1	84559.6	38747.5	12033.1	71322.8	133477	16762.3	84288	4460.7	46451.9	158454	125702	261717	101850	58219.5	44740.2	104048	126581	289409	80995.6	103188	0.927734
NEG	6.85_253.2169m/z	HMDB0032182	C15H28	Cadinene	Organic compounds	Lipids and lipid-like molecules	Prenol lipids	Sesquiterpenoids	60009.3	203317	158769	257836	518090	367633	459897	201836	173910	123562	36590.6	315083	19123.6	269375	250327	49376.6	109205	241461	328907	252253	260474	75067.5	39410.9	199502	324906	41390.1	127551	18490	331680	356075	277686	525899	301600	218549	101207	445017	645238	532526	240752	118430	0.809787
NEG	6.85_227.2012m/z	HMDB0061827	C13H26	6-Tridecene	Organic compounds	Hydrocarbons	Unsaturated hydrocarbons	Unsaturated aliphatic hydrocarbons	42123.7	77479.9	48499.7	68944.6	156454	73354	94796	55967.1	64292.6	52633.2	30837.4	87281.5	22043.8	74091.2	73508.2	29782.9	42986.7	77045.4	94737.5	57107.7	61573.2	45218.6	40282.6	58429.6	80824.9	24825	69620.9	20798	77231.1	74622.1	65784.6	119629	80819.6	78930.2	54595.7	99229.1	112721	107396	79738.8	41230.9	0.826055
NEG	6.85_391.2847m/z	HMDB0038527	C23H38O2	5-(12-Heptadecenyl)-1,3-benzenediol	Organic compounds	Benzenoids	Phenols	Benzenediols	83439.9	39966.5	167983	77916.6	179756	114073	135487	50473.9	194634	101452	70388.7	125800	31389.1	61354.7	93737.9	43722.8	36050.2	26317.7	185171	33706.8	74371	207706	130656	41847.3	72503.7	87385.7	74694.4	46107.1	145226	442191	175578	139342	201506	72016.7	164267	333432	127256	247522	95606.9	104105	0.919279
NEG	6.85_369.1732m/z	HMDB0255721	C19H21FN4	Tecastemizole	Organic compounds	Organoheterocyclic compounds	Benzimidazoles	-	380075	70619.1	145478	273048	282755	67907.2	50551.5	20876.7	138611	122651	42585.6	2287.81	23742.3	5272.38	96424.4	1862.34	1742.95	4643.22	6.04408e-07	28951.5	11388.1	118977	9821.78	66722	184859	83562.4	160917	2425.02	28035.6	30446.5	7066.16	3557.09	24571.4	212844	56203.9	78949.6	76704	106512	6.04408e-07	16390.5	0.844493
NEG	6.83_619.2887m/z	HMDB0061690	C29H49O12P	LysoPI(20:4(5Z,8Z,11Z,14Z)/0:0)	Organic compounds	Lipids and lipid-like molecules	Glycerophospholipids	Glycerophosphoinositols	2051.91	2961.8	9522.55	3100.51	11388.6	3435.74	909.354	564.2	10141.7	6.04408e-07	892.655	4008.59	509.195	1398.43	6.04408e-07	976.361	6.04408e-07	648.148	8611.07	619.758	6.04408e-07	13235.4	2382.72	6.04408e-07	1617.84	582.099	5814.6	722.297	2088.56	2507.46	1813.82	5251.72	11541.8	2048.27	5604.48	8332.38	10670.3	19622.1	594.827	6.04408e-07	0.425752
NEG	6.83_267.1959m/z	HMDB0004305	C15H26O	Farnesol	Organic compounds	Lipids and lipid-like molecules	Prenol lipids	Sesquiterpenoids	180.84	399.51	2250.3	2281.61	4399.91	5499.36	4189.57	3077.74	3542.62	1262.33	362.792	799.365	6.04408e-07	1276.41	1215.36	93.1744	1366.46	2785.25	807.235	2081.3	350.044	1702.74	6.04408e-07	1456.24	2288.73	467.621	1692.96	336.499	720.72	1007.44	597.911	3053.72	1950.76	2270.39	677.069	2950.74	5712.03	240.654	2039.48	6.04408e-07	0.560302
NEG	6.85_213.1855m/z	HMDB0061820	C12H24	(Z)-3-Dodecene	Organic compounds	Hydrocarbons	Unsaturated hydrocarbons	Unsaturated aliphatic hydrocarbons	10898.8	12963	11713	9811.74	15150	12764.9	12706.2	10877.3	14617.6	12780.7	9765.51	13996.9	10620.8	21144	14032	12769.9	17398.8	11912	26092.8	8045.74	9292.9	14913.7	12995.1	8397.88	9108.79	8956.64	14509.6	8774.88	8576.81	10727.9	16038.6	15780.4	18936.3	17456.2	11608	13876.8	16283.2	20473.3	11804.1	11829.3	1.07699
NEG	6.85_223.1698m/z	HMDB0000560	C14H24O2	Goshuyic acid	Organic compounds	Lipids and lipid-like molecules	Fatty Acyls	Fatty acids and conjugates	2223.59	5692.74	18808.1	6601.7	14219.8	10899.9	16652.8	2814.61	11345.1	4970.38	564.958	8238.16	376.031	8727.88	3957.07	1133.7	2300.6	4235.42	6600.1	5996.79	4003.5	3350.58	555.496	2518.98	6537.33	606.017	1468.79	149.5	2636.38	5722.51	10058.6	17568.6	8241.83	3102.63	970.839	8554.38	6203.6	7608.33	5413.9	2281.12	1.09722
NEG	6.85_329.2479m/z	HMDB0006528	C22H34O2	Docosapentaenoic acid (22n-3)	Organic compounds	Lipids and lipid-like molecules	Fatty Acyls	Fatty acids and conjugates	2723.06	6838.49	7761.34	14748.5	11555	10764.9	16171.6	2974.82	12299.6	3417.36	561.159	5610.55	6.04408e-07	2994.62	6745.1	6.04408e-07	1133	9827.94	13278.6	4448.31	4810.01	1892.41	1003.5	11733.7	14781.7	1806.63	6.04408e-07	6.04408e-07	2721.08	4994.21	7021.98	26625.9	2307.36	4450.79	1383.16	7180.07	8791.8	44450.6	2937.06	4021.43	0.678446
NEG	6.85_378.2407m/z	HMDB0000277	C18H38NO5P	Sphingosine 1-phosphate	Organic compounds	Lipids and lipid-like molecules	Sphingolipids	Phosphosphingolipids	10354.6	13936.1	16226.6	14538	31135.6	10472.8	6492	8816.38	25723	24634.9	13335.9	21156.3	4927.92	10917.5	20398.1	15375.6	7659.19	8862.5	25585.7	4913.32	1479.45	35767.1	5187.41	1559.33	12682.9	6933.22	23575.3	6854.95	13268.7	19125.5	30186.6	25952.7	19882.4	12463.2	18436	17110.2	26878.5	43686.8	37034.6	7051.94	0.891905
NEG	6.85_199.1699m/z	HMDB0029551	C11H22	1-Undecene	Organic compounds	Hydrocarbons	Unsaturated hydrocarbons	Unsaturated aliphatic hydrocarbons	15408.7	26879.2	17646.5	15154.9	58273.7	20419.9	20658.9	16530.4	20276.6	17336.8	13493.3	28060.7	13183.6	28780.7	17841.3	17225.9	20185.2	21262.3	29729.6	13984.9	18173	17492.1	18246.9	14556.8	23040.3	9950.71	27831.4	11409.8	16144.3	19073.8	23266.6	25903.9	24711.4	25713.9	14537	21779.1	28164.6	28750	19993.5	15207.2	0.725086
NEG	6.85_387.0648m/z	HMDB0249930	C17H14N2O4S	(E)-3-[1-(Benzenesulfonyl)indol-5-yl]-N-hydroxyprop-2-enamide	Organic compounds	Phenylpropanoids and polyketides	Cinnamic acids and derivatives	-	43.4769	6.04408e-07	6.04408e-07	2513.64	6.04408e-07	1.70721	375.737	6.04408e-07	6.04408e-07	4.74498	2.88217	568413	6.29657	1299.67	13.1416	1602.92	69677.4	200258	486.109	4.53757	29.1662	406.379	28.287	170690	198672	408.813	6.04408e-07	270089	6.04408e-07	155.28	2.58123	125962	6.04408e-07	470.335	6.04408e-07	6.04408e-07	13.4235	6.04408e-07	6.04408e-07	6.04408e-07	1.03848
NEG	6.85_241.2168m/z	HMDB0033567	C14H28	Cyclotetradecane	Organic compounds	Hydrocarbons	Saturated hydrocarbons	Cycloalkanes	19781.6	21166.7	16753.5	15930.4	25525.9	16535.5	21341.7	15914.4	15984.8	17077.5	11813	23681.3	11417.3	28785.3	19645	14361.8	22599.1	22083.6	38695	11697.8	15599.9	21780.3	24203.4	16789.8	15511.6	12503.2	19797.2	9394.99	13111.4	15827	19556.7	25437.9	27972.7	27538.4	24468.9	26462.4	29209.7	34206.8	21573.2	14393.7	1.0252
NEG	6.85_225.1855m/z	HMDB0041081	C13H24	(Z)-1,5-Tridecadiene	Organic compounds	Hydrocarbons	Unsaturated hydrocarbons	Olefins	2347.23	12108.4	17012.7	9488.33	27717.9	17375.8	24713.4	10260.8	13774.1	7237.97	1296.26	13779.8	189.726	16674.2	8905.18	1558.27	4040.92	13340.3	12896.6	10636.4	11235.5	3938.3	1068.83	6111.54	12557.7	944.051	9318.86	122.106	10906.1	16873.5	12571.7	26769.4	10000.6	9897.94	2617.28	15811.2	22053.3	20165.8	8167.69	3004.62	0.858371
NEG	6.83_311.1679m/z	HMDB0032549	C17H28O3S	N-Undecylbenzenesulfonic acid	Organic compounds	Benzenoids	Benzene and substituted derivatives	Benzenesulfonic acids and derivatives	28069.8	22225.6	23530.6	12153.7	68901.2	22385.2	19406.2	9495.1	12064.5	15666.9	7620.62	21350.2	20898.5	23511.2	18653.5	8004	15321.7	8960.37	49280.1	9473.44	8211.3	32805.5	58182.8	7884.52	6334.43	9404.85	13303.7	5200.05	5710.93	23445.5	15135.3	23199.2	39118.7	52778	22479.3	35065.6	51662.1	38870.1	45314.4	11277.9	0.970028
NEG	6.83_295.2269m/z	HMDB0031336	C17H30O	(Z)-9-Cycloheptadecen-1-one	Organic compounds	Organic oxygen compounds	Organooxygen compounds	Carbonyl compounds	19453.4	25242	33824.3	46881.9	66442.6	66779.7	62994.3	42924.6	37298.7	23958.5	11513	48574.2	6716.59	28228.4	30949.8	12294.9	14661.9	38294.7	18484.1	19991.3	24290.9	27684.9	11624.7	19037.3	42594.1	14093	29206.5	8216.12	14998.6	30108.3	41810.4	95992.9	34965.6	22939.5	23513.4	37162.6	68612.9	14060.8	28735.3	23656.5	1.14271
NEG	6.83_305.2478m/z	HMDB0247011	C19H32	5alpha-Androstane	Organic compounds	Lipids and lipid-like molecules	Steroids and steroid derivatives	Androstane steroids	3593.89	6126.47	5216.08	13216.2	13520.7	9156.56	14458.8	4340.43	9012.06	1611.06	362.408	6600.88	188.851	3992.24	4181.29	241.514	552.816	7491.64	12632.5	4335.66	4705.42	4702.24	2348.17	10766.2	15544	2130.16	1102.74	1121.21	4309.71	6000.4	8532.61	29053.3	3767.43	3763.51	4683.55	10056.1	4765.15	34131.8	3864.76	2841.26	0.950875
NEG	6.83_297.2426m/z	HMDB0013813	C17H32O	13-Heptadecyn-1-ol	Organic compounds	Lipids and lipid-like molecules	Fatty Acyls	Fatty alcohols	43714.6	55908.8	68054.1	91207	116207	137809	113987	94065.1	72164.7	53526.1	24947.9	88236.1	17835.2	64131.8	76956.4	30025.8	35534.6	72798.5	37938.2	50985	52341.5	47817.8	33598.9	53617.6	89108.5	28582.1	51108	20903.9	39162	58506.5	78133.8	130162	75977.2	69399.2	49132.2	73892.7	152620	56304.3	65342.9	34415	1.16825
NEG	6.83_303.2321m/z	HMDB0246369	C19H30	Androstene group	Organic compounds	Lipids and lipid-like molecules	Steroids and steroid derivatives	Androstane steroids	18359.7	30486.1	36016.5	86593.7	68622.9	55130.5	77263.3	22533.1	70276.8	18052.9	11188	33590.3	1825.72	10904	53123	5275.34	7024.59	33204.2	61607.2	27230	18225.9	19820.3	12992.3	57279.1	80111.2	20026.9	11622.2	7135.47	27057.6	35131.1	39567.5	165766	27815.2	38461.1	25909.8	23882.1	40349.1	405385	36629.7	25413.3	0.86917
NEG	6.83_271.2273m/z	HMDB0031078	C15H30O	Pentadecanal	Organic compounds	Lipids and lipid-like molecules	Fatty Acyls	Fatty aldehydes	23431.6	27002.5	27095.9	38469.9	55085.9	48988.2	37711.4	25574.9	35710.3	25683.1	14058.8	36026.4	8456.45	30164.9	34788.5	13670.4	17697.2	24369.1	30534.4	16366.8	20393.3	27517.3	20420.9	21819.9	33088.9	18490.8	25399	13253.8	18108.3	30328.7	50143.2	48069.3	40611.4	33920.7	26367	39354.7	53247.7	35862.9	33510.4	18025.4	1.09017
NEG	6.83_269.2117m/z	HMDB0031111	C15H28O	5,10-Pentadecadien-1-ol	Organic compounds	Lipids and lipid-like molecules	Fatty Acyls	Fatty alcohols	24771.4	32214.3	30650.8	38450.5	48614.5	58832.1	56696.7	40841.1	34552.1	32146.6	19188.3	39329.7	16465.6	36178	35059.1	23101.4	26982.7	43553.7	16547.7	25278.3	30035	20461	22398.2	26357.9	35937.7	17168.3	33249.9	16575.4	24203	26874.2	31872.7	58850.8	36734.6	40030.8	27742.9	43048.7	67279.4	11933.6	41314.1	16597.4	1.32222
NEG	6.83_321.1465m/z	HMDB0247525	C14H27O6P	10-(Phosphonooxy)decyl methacrylate	Organic compounds	Organic acids and derivatives	Organic phosphoric acids and derivatives	Phosphate esters	4597.13	1278	2726.87	1810.16	2052.36	471.627	224.551	2261.92	1336.09	480.559	771.889	1797.18	471.503	6.04408e-07	143.087	820.048	1964.02	215.231	2185.8	256.914	827.524	25155.7	5462.34	273.896	6.04408e-07	2080.84	718.192	1635.79	290.413	855.959	897.749	154.106	984.242	533.157	4193.16	632.429	338.498	1523.02	595.733	1754.56	0.578731
NEG	6.83_327.2171m/z	HMDB0035919	C18H32O5	Corchorifatty acid F	Organic compounds	Lipids and lipid-like molecules	Fatty Acyls	Lineolic acids and derivatives	2436	3150.69	6348.46	7307.02	7046.6	9934.8	3322.99	8625	6001.83	1296.51	1830.67	6289.28	443.028	3578.11	808.078	1438.08	594.945	3659.48	2042.04	3627	3254.59	18196.3	3845.28	3024.52	4215.66	5235.14	2263.37	1570.71	3805.05	1833.15	4792.72	4020.99	5594.46	3746.87	5702.95	3676.42	5287.27	1037.85	1431.12	3109.02	0.894611
NEG	6.83_301.2165m/z	HMDB0001999	C20H30O2	Eicosapentaenoic acid	Organic compounds	Lipids and lipid-like molecules	Fatty Acyls	Fatty acids and conjugates	1429.34	3208.11	2968.92	7376.73	4406.21	6032.59	6240.32	6.04408e-07	3880.5	800.462	120.486	1548.98	6.04408e-07	378.947	953.531	6.04408e-07	751.063	4001.22	4703.55	1208.34	748.102	2995.02	1165.84	1143.23	1660.2	368.917	6.04408e-07	415.062	2084.83	1451.77	2905.31	4604.15	6.04408e-07	580.997	532.235	653.197	6.04408e-07	20365	262.9	488.462	0.577688
NEG	6.83_199.0066m/z	HMDB0040002	C7H6O2S	1-(2-Thienyl)-1,2-propanedione	Organic compounds	Organic oxygen compounds	Organooxygen compounds	Carbonyl compounds	7482.91	1464.9	4335.13	1465.91	1790.17	601.533	114.207	199.815	1628.26	2607.97	3867.1	766.535	2068.26	3753.54	1216.88	175.379	134.354	6.04408e-07	1144.65	497.958	3847.18	10575.7	8175.57	2761.23	3465.7	6313	61.9329	1019.89	870.497	6321.36	40439.3	3433.87	365.085	1105.44	5352.68	6.04408e-07	6.04408e-07	3438.77	3565.31	2925.74	0.753187
NEG	6.83_397.2044m/z	HMDB0015397	C22H27FN4O2	Sunitinib	Organic compounds	Organoheterocyclic compounds	Indoles and derivatives	Indolines	27782.2	23623.7	16517.4	19707.9	15518.1	12227.4	3122.69	11485.5	11979.8	22586.4	2717.39	670.895	1001.45	6683.74	25972.5	6.04408e-07	670.906	6.04408e-07	6.04408e-07	5937.93	538.362	1510.49	11557.6	3932.35	10231.1	2036.38	29370.7	297.665	6.04408e-07	2363.55	1536.41	6.04408e-07	6083.65	10796.8	6.04408e-07	8693.51	20827	64733.6	349.779	5019.12	0.818395
NEG	6.83_345.0787m/z	HMDB0302835	C12H17ClN4OS	Oryzenin	Organic compounds	Organoheterocyclic compounds	Diazines	Pyrimidines and pyrimidine derivatives	11408.4	6.04408e-07	7396.73	6.04408e-07	6.04408e-07	6.04408e-07	6.04408e-07	6.04408e-07	9076.95	6.04408e-07	5993.38	7968.43	4400.78	6816.72	6.04408e-07	2982.05	3639.1	3380.49	26526.5	2304.15	1404.61	11157.4	513.137	1843.51	6.04408e-07	9733.4	3709.94	6.04408e-07	13480.3	9038.8	10397.8	11300	16216.9	12346.5	12790.2	10598.7	19186.3	37057.5	7677.52	7867.25	1.35263
NEG	6.94_201.1127m/z	HMDB0000792	C10H18O4	Sebacic acid	Organic compounds	Lipids and lipid-like molecules	Fatty Acyls	Fatty acids and conjugates	2704.73	3781.76	3494.61	5031.2	4306.05	6740.32	6091.79	4940.19	4142.57	5570.7	2681.88	5666.55	2385.14	6856.67	3473.11	3773.46	5450.84	5606.23	6398.84	3819.51	4371.37	2165.57	3154.49	2505.25	3921.46	4641.31	2729.32	2541.74	3048.75	3955.35	7508.16	6134.25	3027.84	5362.83	3791.78	2912.24	2978.3	1123.19	4607.15	2094.26	0.775461
NEG	7.04_151.0396m/z	HMDB0006115	C7H6O	Benzaldehyde	Organic compounds	Benzenoids	Benzene and substituted derivatives	Benzoyl derivatives	2512.31	6011.6	8444.14	947.369	5292.44	2387.86	5160.76	2596.6	6197.17	1467.08	12056.2	1210.75	1294.61	7614.07	1504.46	14504.9	8884.79	2838.48	586.174	1993.37	5395.3	1228.22	3185.47	3958.5	2867.07	1569.02	4440.45	2547.85	1363.68	3954.19	4607.62	2376.27	6410.45	1529.31	3073.04	1952.65	630.295	221.648	1796.03	10792.9	0.797087
NEG	7.04_165.0551m/z	HMDB0005175	C9H10O3	Homovanillin	Organic compounds	Benzenoids	Phenols	Methoxyphenols	867.485	508.349	1502.95	1670.1	2626.99	3609.7	2750.98	306.585	4097.45	1613.78	3014.12	594.884	1291.37	1707.66	1138.28	1207	945.244	935.721	673.832	1266.95	937.957	1671.7	921.159	730.486	380.406	1895.9	1573.43	2406.37	2080.85	3941.94	27471.6	3726.53	1211.47	6057.93	6455.53	1292.21	3100.13	3396.32	6636.42	1254.07	1.09673
NEG	7.04_329.0784m/z	HMDB0060865	C15H12N2O4	Phenytoin catechol	Organic compounds	Organoheterocyclic compounds	Azolidines	Imidazolidines	15800.1	5125.01	4485.52	2189.6	10474.1	8506.08	2795.18	5130.27	9294.58	10484.7	1561.31	3925.71	6987.3	791.84	4325.42	2036.28	12639.1	7805.96	13431.5	3604.75	165.418	2656.26	610.668	636.055	6.04408e-07	6.04408e-07	920.559	3719.41	789.59	1010.5	1924.79	4830.88	4816.02	7037.04	6.04408e-07	2597.24	1248.75	1648.83	3507.85	6894.41	0.889556
NEG	7.08_310.0565m/z	HMDB0041949	C12H11NO6	Nitecapone	Organic compounds	Phenylpropanoids and polyketides	Cinnamic acids and derivatives	Hydroxycinnamic acids and derivatives	6132.79	26317	37982.6	58852.7	27996.9	29865.2	47907.1	42418.4	16416.3	56972.3	28591.9	20689.1	46687.8	15474.3	36897.6	28871.6	15981.1	17402.2	58537.6	24893.3	8157.86	13654	7605.23	17214.7	33341.1	46170.7	29800.3	24372.6	45681	47174.1	40872.6	45404.4	30948	41975.2	49501	49450.9	59969.2	78832	33479.8	27612.6	0.757678
NEG	7.08_445.1862m/z	HMDB0035689	C23H28O6	Melleolide	Organic compounds	Lipids and lipid-like molecules	Prenol lipids	Sesquiterpenoids	25350.5	16705.6	12493.2	26768.7	42470.8	25959.9	87521.8	32855.4	22706.9	24541.4	34975.4	23979.3	47423.8	60040.6	18653.8	49914.3	34278.5	44749.6	111612	40721.2	20169.5	50833.3	8521.5	17003.1	46221.9	24701.6	27873.7	47453.5	71002.8	59277.7	82350.7	125761	58768.3	109502	75718.7	58596.8	66919.5	130934	69827.3	37844.9	1.25949
NEG	7.10_167.0344m/z	HMDB0001870	C7H6O2	Benzoic acid	Organic compounds	Benzenoids	Benzene and substituted derivatives	Benzoic acids and derivatives	9294.44	847.216	179735	5929.55	17051.7	8324.71	15501.8	6.04408e-07	1.15257e+06	65678.5	69058	41319.3	8130.39	11293	620.909	35564.6	151902	1908.99	94291.6	969.622	653549	13869.8	62688.1	6978.7	4236.92	87153.3	63915.4	49985.1	8626.83	296567	96061.4	6039.35	8381.68	51897.6	21887.6	7809.56	2877.17	6.04408e-07	1614.49	352780	0.566217
NEG	7.10_117.0554m/z	HMDB0061927	C5H10O3	5-Hydroxypentanoic acid	Organic compounds	Lipids and lipid-like molecules	Fatty Acyls	Fatty acids and conjugates	71219.6	42586.3	72755.8	122831	56330.4	67622.6	64376	49355.1	51741	74481.8	56176.5	43204.9	54080	54373.3	81728.9	38074.2	72784.9	52247.9	58289.6	96727.5	44014.7	66108.2	44366.9	71405.6	78653.4	89656.8	62901.7	48890.9	95946.7	77068.7	270037	74163.1	36665.7	84179.3	107988	69070.7	165352	82062.8	49416	36693.2	0.484219
NEG	7.10_183.0294m/z	HMDB0000500	C7H6O3	4-Hydroxybenzoic acid	Organic compounds	Benzenoids	Benzene and substituted derivatives	Benzoic acids and derivatives	2608.23	2284.61	20832.7	1970.55	12717.2	12087.5	45191	1325.09	322417	37116.6	71443.3	39233	6566.26	6701.41	588.139	8419.5	23521.8	1276.08	42211.9	769.585	63963.9	1460.37	13938.6	9179.3	4941.95	14778.9	26135	18448.5	2616.37	37773.9	216071	11550.9	1091.09	8658.61	47189.7	18030	277.82	6.04408e-07	181.546	45369.1	0.67794
NEG	7.06_271.0242m/z	HMDB0257032	C14H8O6	quinalizarin	Organic compounds	Benzenoids	Anthracenes	Anthraquinones	54872.4	34783.7	23268.4	30084.1	24182.2	30306.7	14991.8	17777	29390.7	20744.3	17920	24019.4	20423.7	33178.8	15565.9	14162	25619.7	17397.7	6.04408e-07	14107.2	7171.4	2904.48	5203.28	7300.76	6422.81	20848.6	13861.9	13011.7	14317.8	7458.77	12107.2	6225.62	6608.63	5819.15	2272.96	4057.22	1470.7	6.04408e-07	3559.74	977.081	1.25908
NEG	7.08_115.0033m/z	HMDB0000134	C4H4O4	Fumaric acid	Organic compounds	Organic acids and derivatives	Carboxylic acids and derivatives	Dicarboxylic acids and derivatives	7213.79	5432.89	12856.6	8457.57	8760.94	12931.4	165269	10604.2	9078.85	6507.68	6374.4	18032.1	177939	11395.9	5929.69	7781.76	10836.3	56670.3	182792	195571	5700.93	9204.47	21656.5	6415.14	4578.8	9988.04	8811.81	4720.09	9895.15	9424.78	8359.2	4778.81	3915.38	39042.8	4349.63	251215	3368.19	265130	11367.1	147152	0.753127
NEG	7.08_173.0086m/z	HMDB0059784	C5H4O4	5-Hydroxy-2-furoic acid	Organic compounds	Organoheterocyclic compounds	Furans	Furoic acid and derivatives	26583	33471	24877.5	54912.8	36381.5	45946.2	53452.8	46185.6	40873.2	87901.6	43447.3	51223.8	36941.2	82305.6	40220.9	71978.2	67390	51107.5	219295	66772.8	19357.5	19956.6	9009.09	13998.3	28542.1	56261.4	37086.2	30424.1	68775.9	49934.4	102116	85274	50108	83824.2	52335.2	91370.6	73105.2	115843	92154.9	46165.9	1.33307
NEG	7.08_269.0085m/z	HMDB0255467	C14H6O6	Nasutin A	Organic compounds	Phenylpropanoids and polyketides	Coumarins and derivatives	-	54383.9	32993.2	23121.3	25383.1	24510.7	23900.2	13931.4	19192.3	20065.7	23751.8	17800.4	16821.2	18464.2	25639.9	15589.5	15234.8	21872	15256.4	6206.64	11585.5	6963.67	3895.77	2917.7	5310.87	7115.86	9007.63	9911.88	15782.7	14467.1	8386.02	14343.4	10461.2	11636.8	10240.2	9736.02	10827.8	7834.77	697.065	8775.37	7644.96	1.57888
NEG	7.08_172.0085m/z	HMDB0033843	C6H9NOP2	Polyvidone	Organic compounds	Organoheterocyclic compounds	Pyrrolidines	N-alkylpyrrolidines	75455.9	42842.6	22558.3	24006.4	22802.5	17025.9	19052.7	19391.4	20422.6	21486.5	14535.6	12016.2	20765.1	23139.9	15363.5	11489.3	21946.5	12268.9	16972.8	8943.85	6789.29	3662.04	7478.95	8859.28	6104.6	9987.39	12203.9	11283.6	7551.98	8359.75	7706.1	6341.9	4542.39	6117.16	2668.93	3084.23	2303.4	8454.99	5070.66	2111.61	1.64156
NEG	6.98_605.1435m/z	HMDB0258601	C31H30N2O7S2	Sulforhodamine 101	Organic compounds	Organoheterocyclic compounds	Benzopyrans	1-benzopyrans	285598	592955	837071	1.16225e+06	1.05381e+06	708130	717222	669271	923574	864552	539468	501216	619640	256984	834166	455279	224445	394524	1.48507e+06	434728	228043	406843	67738.6	194293	839813	483679	340980	600566	1.10508e+06	1.23094e+06	859077	1.08685e+06	1.08757e+06	1.21437e+06	1.32098e+06	820764	1.08733e+06	2.86495e+06	797927	726656	1.00767
NEG	6.98_448.3061m/z	HMDB0062339	C25H41NO3	N-Palmitoyl phenylalanine	Organic compounds	Organic acids and derivatives	Carboxylic acids and derivatives	Amino acids, peptides, and analogues	59786.2	24998.1	10140.6	11261.6	78585.3	26227.2	19771.3	30264.2	14988.2	28517.2	38892.6	99460.3	11162.5	3073.21	2141.98	8027.42	2054.79	6.04408e-07	9876.69	6.04408e-07	32577	8571.62	9598.23	13373.4	39869.8	65498	53953	66438	60844.1	356860	90256.8	18024.1	11332.7	72321.9	150719	100977	43336.2	117219	33452.9	82910.5	1.03204
NEG	6.96_242.1756m/z	HMDB0013286	C13H25NO3	N-Undecanoylglycine	Organic compounds	Organic acids and derivatives	Carboxylic acids and derivatives	Amino acids, peptides, and analogues	14459	33601.5	10402	40796.6	27443.9	11866	22959.9	34754	23207.8	31123.5	47760.7	20199.7	21989.9	56699.1	15880.8	20447.6	19230	8611.21	79224.4	55534.4	13476.6	12529.7	21106	29011.9	51724.2	19581.6	20211.5	20656.6	45640	46832.6	108586	31295.9	116762	24487.1	43749.2	26719.5	14870.4	92294.4	19727.4	42350.6	0.714567
NEG	6.96_347.0024m/z	HMDB0060626	C8H15O6PS2	Malathion monocarboxylic acid	Organic compounds	Lipids and lipid-like molecules	Fatty Acyls	Fatty acids and conjugates	80711.6	140750	105580	118644	100790	79381	81091.1	92918.5	68563.1	121979	75461.3	81489.5	81018.2	100341	111405	72421	83016.9	76144.4	287515	34399.7	31448.3	64983.1	24633.6	16487.1	38994.5	36358	38218.7	40720.1	64892.7	53407.3	69706.9	64220.8	88052.2	112198	69854.9	70885.3	76755.9	167591	61354.8	41223.3	1.4009
NEG	6.96_315.0410m/z	HMDB0253592	C10H12N4O6S	Isatoribine	Organic compounds	Organic oxygen compounds	Organooxygen compounds	Carbohydrates and carbohydrate conjugates	904.03	12053.2	14810	38834.4	27083.3	20919.9	35124.5	29568.1	13550.4	45742	27189.7	26871.6	39404.2	34256.6	41841.3	34566.7	35370.6	15002.3	102386	15487.4	11176.1	17237.9	4442.38	7133.18	20227.1	18090.2	26642.3	27670.6	40696.6	47393.6	45817.5	43772.1	44026.3	78123.1	49262.9	40368.5	47918.2	114862	26221.5	31485	1.05462
NEG	6.96_175.0243m/z	HMDB0000620	C5H6O4	Glutaconic acid	Organic compounds	Organic acids and derivatives	Carboxylic acids and derivatives	Dicarboxylic acids and derivatives	261428	252167	331959	513771	336358	440184	310016	296934	390936	498961	541484	614632	75166.4	690025	203026	543195	342201	105085	511107	265025	46405.1	152735	78559.6	148475	157740	189386	273723	180332	446061	397906	48130.9	206692	176060	240208	327397	405826	724096	645798	1.24097e+06	163166	0.854212
NEG	6.96_389.2900m/z	HMDB0031923	C20H40O4	10,20-Dihydroxyeicosanoic acid	Organic compounds	Lipids and lipid-like molecules	Fatty Acyls	Fatty acids and conjugates	1021.51	740.021	6.04408e-07	6.04408e-07	259.38	283.182	6.04408e-07	6.04408e-07	432.615	265.095	6.04408e-07	6.04408e-07	1442.57	355.897	370.027	2372.68	2528.29	224.158	6.04408e-07	6.04408e-07	6.04408e-07	1022.48	1131.36	324.388	6.04408e-07	191.317	283.167	199.484	6.04408e-07	507.861	6.04408e-07	218.079	1033.08	6.04408e-07	6.04408e-07	540.39	6.04408e-07	6.04408e-07	6.04408e-07	1143.89	0.408833
NEG	6.96_212.0018m/z	HMDB0246706	C7H5NO2S	4H-Thieno[3,2-b]pyrrole-5-carboxylic acid	Organic compounds	Organoheterocyclic compounds	Thienopyrroles	-	61049.4	62476.7	28301.6	32850.2	30522.6	102810	84361.7	28173.6	160071	18504.2	57320.5	11451	2525.33	75324.5	20381.9	31102.9	34758.2	9559.8	42859.6	12697.7	27330.5	24020.1	40211.3	80066.1	41213.3	54889.1	31145.6	5315.11	33329.1	94432.8	36556.6	26542.4	6617.66	55312.3	42658.2	88754.3	70285.8	101370	34154.6	74785.1	0.852702
NEG	6.96_217.0714m/z	HMDB0000341	C8H12O4	2-Octenedioic acid	Organic compounds	Lipids and lipid-like molecules	Fatty Acyls	Fatty acids and conjugates	8256.17	5588.79	4830.94	9151.29	2786.74	8512.6	5604.9	4099.38	6140.72	7811.02	7851.69	6907.45	1625.62	8284.7	4561.09	4612.04	2872.79	1689.21	5450.32	1892.4	2094.22	4317.59	1603.79	3083.51	3920.48	2246.02	1866.99	2830.36	6489.7	7769.22	1880.53	3361.79	2639.54	3561.51	3281.49	8324.29	1940.17	2383.08	9053.98	1874.25	0.967469
NEG	7.02_129.0554m/z	HMDB0012157	C5H8O	3-Methyl-2-butenal	Organic compounds	Organic oxygen compounds	Organooxygen compounds	Carbonyl compounds	794404	440211	418018	867645	401795	549894	405658	483887	473441	708908	643480	553899	338412	312471	643520	328662	191379	298449	504279	248701	293712	440884	189221	412067	691611	477642	421184	321417	592224	752510	718141	331319	291028	492052	466997	593279	232961	566440	574555	404163	0.777554
NEG	7.02_115.0397m/z	HMDB0000019	C5H8O3	alpha-Ketoisovaleric acid	Organic compounds	Organic acids and derivatives	Keto acids and derivatives	Short-chain keto acids and derivatives	114253	88556	80296.9	134413	86676.8	99749.2	91930.8	94263.8	99013.4	126187	110805	90314.4	78115.8	90984	117666	81336.6	83008.1	84516.1	100312	80547	72352.1	82337.7	63463.5	95182.2	114541	104567	102648	59118.6	117955	116733	98803.4	100358	71182.6	104254	102055	97193.4	104519	137228	112706	81013.4	0.58881
NEG	6.98_291.1591m/z	HMDB0041250	C16H22O2	Demethoxyshogaol	Organic compounds	Benzenoids	Phenols	1-hydroxy-2-unsubstituted benzenoids	1107.06	9531.81	11055.9	27079.8	15502.7	18596.1	27168.7	27665.2	9424.53	41924.6	14331.5	15186.6	28898.6	5349.63	46126.3	17584.3	7554.73	13473.7	30046.6	11970.8	7739.1	9917.62	2372.6	6058.9	16734.9	22474.7	11767.3	17599.6	27799.9	20359.6	13678.2	29821.9	25369.2	26484.4	40625	25902.5	49825.4	46093.9	35701.3	22261.1	0.881877
NEG	6.98_173.0563m/z	HMDB0000854	C6H10N2O4	Formiminoglutamic acid	Organic compounds	Organic acids and derivatives	Carboxylic acids and derivatives	Amino acids, peptides, and analogues	28841.4	28205.1	30183.7	36668.1	30907.8	31863.2	30113.3	25011.3	26235.3	26823.1	25644.9	19645.8	32192.7	27598	27814.5	21488.1	32921.6	18585.6	9696.71	25488.8	17727.7	17842.1	11820.6	32823.8	60080.3	37641.4	23574.7	19099.4	28430.9	32453	19358.2	17219.6	12882.9	13709.2	18908.9	11967.4	5130.59	7908.79	17027.5	7896.7	1.34541
[truncated: 3 more columns]

## Sheet: Supplement Table 2B
Supplement Table 2：Results of the analysis of differences in metabolite POS
Model	Compound	Compound ID	Formula	Description	kingdom	super_class	class	sub_class	HC_1	HC_2	HC_3	HC_4	HC_5	HC_6	HC_7	HC_8	HC_9	HC_10	R_csDMARDs_1	R_csDMARDs_2	R_csDMARDs_3	R_csDMARDs_4	R_csDMARDs_5	R_csDMARDs_6	R_csDMARDs_7	R_csDMARDs_8	R_csDMARDs_9	R_csDMARDs_10	R_TNFa_1	R_TNFa_2	R_TNFa_3	R_TNFa_4	R_TNFa_5	R_TNFa_6	R_TNFa_7	R_TNFa_8	R_TNFa_9	R_TNFa_10	NR_1	NR_2	NR_3	NR_4	NR_5	NR_6	NR_7	NR_8	NR_9	NR_10	Vipscore
POS	1.01_438.3364n	HMDB0002126	C26H46O5	27-Nor-5b-cholestane-3a,7a,12a,24,25-pentol	Organic compounds	Lipids and lipid-like molecules	Steroids and steroid derivatives	Bile acids, alcohols and derivatives	29599.6	23185.2	67511.7	40402.8	70513.2	38729.1	18147	66238	84888.7	35893.5	47145.2	68591.9	5670.31	6489.06	52549.6	20214.1	9620.76	8139.9	11133.9	31572.8	27976.9	38144	30672.3	27252.9	54842.1	54429.8	25746.9	40739	43788.5	39413.6	37518.4	23434.4	60517.4	9346.43	61350.9	34059.5	40226.9	7713.43	37109.1	50817	0.957861
POS	1.07_386.1746n	HMDB0255928	C20H23FN4O3	Olamufloxacin	Organic compounds	Organoheterocyclic compounds	Quinolines and derivatives	Quinoline carboxylic acids	9.43212e+06	9.08976e+06	8.53995e+06	1.14539e+07	1.52839e+07	1.18733e+07	2.26209e+07	1.65827e+07	1.28424e+07	1.023e+07	1.54791e+07	1.02637e+07	1.71986e+07	2.02366e+07	1.38297e+07	1.55974e+07	1.54319e+07	2.08481e+07	1.62931e+07	1.78028e+07	1.65361e+07	1.84368e+07	1.65658e+07	1.66991e+07	1.65565e+07	2.05253e+07	1.59849e+07	1.96746e+07	1.40293e+07	1.43026e+07	1.60988e+07	2.43167e+07	1.60851e+07	2.06318e+07	1.69527e+07	1.76109e+07	1.95086e+07	1.81001e+07	2.18776e+07	1.37131e+07	1.1296
POS	1.01_566.4567n	HMDB0294933	C34H62O6	DG(13:0/18:1(12Z)-O(9S,10R)/0:0)	-	-	-	-	36583.9	78044.1	210801	98004.6	147376	117770	82814.4	307041	230496	100948	94939.5	147488	29593.8	27324.5	112166	69435.7	55520.5	36100.4	44732.5	83245.2	61264.9	125812	91961.5	79845.9	137195	99393.7	67395.1	117356	127611	78865	75701.5	49694.9	157682	61834.3	110600	109745	106846	18415.2	139650	76907.9	0.850552
POS	9.93_238.0998n	HMDB0029700	C16H14O2	Cinnamyl benzoate	Organic compounds	Benzenoids	Benzene and substituted derivatives	Benzoic acids and derivatives	3.24136e+07	3211.33	3.51803e+07	1651.94	523.171	1449.44	473.63	1319.29	244.215	5095.07	2.77899e+07	2.33221e+07	3.49798e+07	1.91031e+07	1114.08	2.38607e+07	1.82892e+07	2.44522e+07	2.05905e+07	2.63925e+07	3.65611e+07	2.95872e+07	3.10035e+07	4.77497e+07	3632.59	6.04128e+07	3.0654e+07	2712.24	3.78804e+07	4.57468e+07	2.69738e+07	3.47105e+07	3.0149e+07	2.67567e+07	4.69013e+07	3.45946e+07	4.03421e+07	3.42557e+07	3.76502e+07	3.17543e+07	1.34849
POS	1.03_592.4727n	HMDB0295017	C36H64O6	DG(13:0/20:3(6,8,11)-OH(5)/0:0)	-	-	-	-	176805	263257	595810	629642	447797	329142	384550	686547	898329	249245	660697	541248	240568	175964	499844	357288	179078	125858	235923	198355	248453	718936	430644	203047	385154	320773	439883	522228	237722	220766	351145	264298	345644	260013	283325	262000	343587	84536.7	285883	641292	0.627123
POS	1.03_466.3677n	HMDB0304235	C28H50O5	6alpha-hydroxy-castasterone	Organic compounds	Lipids and lipid-like molecules	Steroids and steroid derivatives	Bile acids, alcohols and derivatives	102893	93832.2	186545	163390	253814	127732	96476.6	231323	261847	143393	190020	165537	69202.7	49323.7	170841	92000.8	66311.6	81953	53325.6	146937	134326	90399.5	117990	138794	198293	111372	104173	140883	133512	163785	118223	135440	192417	58818.7	181248	154148	115089	56248	152644	137615	0.825313
POS	1.03_508.3779n	HMDB0035853	C30H52O6	Fasciculol C	Organic compounds	Lipids and lipid-like molecules	Prenol lipids	Triterpenoids	58427.5	66547.2	115443	83817.6	138342	75563.7	60403.2	133483	145301	77016.9	101381	126467	33240	27053.1	101531	68873.8	36712.2	38770.2	34989.9	66679.1	76446.9	81913	81318.2	63169	92125.9	109064	69801.3	87475.4	78115.9	89271.1	53249.7	75750.8	121882	36932	96825.2	92793	76719.8	31952.3	86534.4	94213.5	0.878859
POS	14.91_176.0807n	HMDB0247090	C7H8N6	6-Methylpteridine-2,4-diamine	Organic compounds	Organoheterocyclic compounds	Pteridines and derivatives	-	2.44496e+06	2.33561e+06	2.16631e+06	2.02677e+06	2.15583e+06	2.17585e+06	2.72335e+06	2.65338e+06	1.83269e+06	2.64392e+06	2.30275e+06	2.13427e+06	3.26718e+06	1.73011e+06	2.77555e+06	2.20925e+06	1.56765e+06	2.08407e+06	1.83004e+06	2.32629e+06	2.30799e+06	2.28473e+06	2.19826e+06	2.75134e+06	2.42425e+06	31393.7	41903.2	151899	339744	378034	703265	1.07687e+06	1.26829e+06	1.33685e+06	1.43562e+06	1.36383e+06	1.66405e+06	1.79411e+06	1.45055e+06	1.60846e+06	1.13184
POS	0.97_524.4467n	HMDB0007039	C32H60O5	DG(14:1(9Z)/15:0/0:0)	Organic compounds	Lipids and lipid-like molecules	Glycerolipids	Diradylglycerols	3218.38	11784.9	39785.2	10117.7	22279.1	19020.8	15870.7	44047.6	34161	18840.4	8884.81	15857.2	2457.63	5205.16	15576.9	9834.03	7149.32	6161.35	9225.75	16774	5852.03	9728.62	14247.4	9676.85	23615.9	6613.56	9186.19	15761.3	24947.2	10296.5	6004.53	5322.74	28673.6	8556.59	17768.6	20645.9	15962.1	3148.9	25829.3	3635.57	0.732607
POS	1.28_232.1222n	HMDB0001389	C13H16N2O2	Melatonin	Organic compounds	Organoheterocyclic compounds	Indoles and derivatives	Indoles	1661.82	2210.08	3013.65	6902.41	5053.41	6158.03	2172.5	3048.55	5342.77	2894.21	3752.27	3931.58	588.44	818.955	3746.06	1427.25	417.847	3147.81	492.579	4739.72	4647.43	6657.82	3704.42	4621.3	8221.67	281.917	2778.08	2497.29	3207.55	8886.91	5118.51	1946.03	2920.04	2164.85	1738.74	5570.53	2595.43	4583.64	7664.87	7042.28	0.97586
POS	1.26_270.1479n	HMDB0259407	C15H18N4O	1,5-Dihydro-7-(1-piperidinyl)-imidazo(2,1-b)quinazolin-2(3H)-one	Organic compounds	Organoheterocyclic compounds	Diazanaphthalenes	Benzodiazines	6678.99	1258.11	1551.53	1330.92	1160.01	2094.13	1254.28	1343.72	2406.68	1188.35	1223.72	1498.66	1408.18	817.232	1423.96	1396.32	1189.22	1298.03	1814.49	1360.76	1397.17	2101.95	1215.15	1004.21	1589.33	274.605	819.609	844.357	1796.16	1679.11	4699.02	1609.84	1085.79	1374.31	2009.65	1028.24	1448.25	1099.55	951.341	1492.27	0.718167
POS	12.93_308.1233n	HMDB0255498	C12H16N6O4	5'-N-Ethylcarboxamidoadenosine	Organic compounds	Nucleosides, nucleotides, and analogues	Purine nucleosides	-	111582	76992.4	150216	168974	167937	162639	97321.9	103096	197936	88800	120366	19424.4	73789.8	27891.8	131157	32185.5	14805.5	38359.8	66720.4	93005.8	109277	19441.9	46817.9	87127.2	103575	347517	74806.4	176867	232300	107658	51049.7	70171.3	70683.9	51243.1	326035	120175	37510.6	87592.2	95846.9	59141.1	1.05151
POS	1.11_228.1372n	HMDB0254714	C13H16N4	Mifentidine	Organic compounds	Organoheterocyclic compounds	Azoles	Imidazoles	91809.4	2105.15	4961.27	4409	4093.22	3915.07	2082.89	4464.46	5659.04	4051.18	2945.31	5888.44	2228.45	1118.33	3760.38	2990.94	1786.19	977.316	1450.16	1818.38	3936.93	4113.03	2302.4	4342.56	7187.78	6414.69	3020.27	3664.71	3450.63	4886.24	3699.54	2192.32	4441.31	1770.39	4563.61	4184.32	2288.17	450.343	1893.2	4932.43	0.875672
POS	6.15_221.0913n	HMDB0000389	C9H11N5O2	2'-Deoxysepiapterin	Organic compounds	Organoheterocyclic compounds	Pteridines and derivatives	Pterins and derivatives	3519.63	4713.51	3409.85	3426.85	3388.58	4078.14	3826.97	3492.08	568.721	5737.63	3699.81	3360.77	2665.51	2391.99	4133.15	3733.29	2717.47	4230.39	2523.61	5962.49	4974.32	4738.9	5361.4	5042.56	6345.11	896.433	3721.52	7437.46	4909.74	5323.88	7386.68	6277.15	6137.71	4738.47	8593.33	7811.44	7142.93	8241.02	7509.17	4522.92	1.20165
POS	1.05_414.2062n	HMDB0014838	C24H30O6	Eplerenone	Organic compounds	Lipids and lipid-like molecules	Steroids and steroid derivatives	Steroid lactones	5.06701e+06	4.9465e+06	4.01955e+06	6.21368e+06	9.07317e+06	6.25746e+06	1.24862e+07	9.79835e+06	7.48329e+06	5.59973e+06	8.38495e+06	5.41579e+06	8.91888e+06	1.21738e+07	7.63933e+06	8.81171e+06	9.49272e+06	1.23868e+07	8.94592e+06	1.03839e+07	8.70626e+06	1.02278e+07	9.50683e+06	1.04055e+07	9.08791e+06	1.14734e+07	9.1946e+06	1.13731e+07	9.01803e+06	8.51362e+06	9.49059e+06	1.43427e+07	9.14668e+06	1.13743e+07	9.77829e+06	1.08548e+07	1.12484e+07	1.09432e+07	1.35376e+07	7.95465e+06	1.16051
POS	1.32_759.5773n	HMDB0007879	C42H82NO8P	PC(14:0/20:1(11Z))	Organic compounds	Lipids and lipid-like molecules	Glycerophospholipids	Glycerophosphocholines	27507	147.592	173238	532803	498954	228175	3583.75	90308.9	674828	139764	535041	241210	63709.8	60570.4	168979	139614	40407.4	679036	161817	796193	122638	358920	295977	719575	616196	1.46329e-08	78731.9	686360	611812	283484	140950	2.64323e+06	81090.3	143232	690523	469793	163660	442933	982863	349786	0.761504
POS	3.62_465.3112n	HMDB0000138	C26H43NO6	Glycocholic acid	Organic compounds	Lipids and lipid-like molecules	Steroids and steroid derivatives	Bile acids, alcohols and derivatives	31510.9	4778.02	3808.13	4404.42	2459.18	24776.6	3528.61	5166.28	3106.61	6953.9	30649.1	3815.74	1967.06	941.846	6751.96	2650.82	1.46329e-08	733.046	1.46329e-08	221.185	10533.2	1670.87	1230.41	41295.5	21215.5	1.46329e-08	21076.2	16473.1	20979.5	50637.7	11869.6	3467.44	1165.33	3930.64	79098.3	947.417	19460.5	2625.46	1524.87	53381.6	0.79766
POS	0.99_552.4780n	HMDB0007070	C34H64O5	DG(15:0/16:1(9Z)/0:0)	Organic compounds	Lipids and lipid-like molecules	Glycerolipids	Diradylglycerols	6078.74	15179.1	60195.8	14646.4	42883	26468.9	16151.1	65163.9	47333.7	17477.4	9737.99	43968	2328.1	7110.98	25022.7	15369.6	9958.29	5086.61	17958.6	27056.1	9292.02	14117.2	20856.9	19948.4	38168.4	17309.9	27050.4	34796.5	44779	13563.4	18831.4	6235.7	38856.8	13024.7	17934.8	36252.1	21450.2	2500.31	35502.9	6318.85	0.741684
POS	3.58_809.5965n	HMDB0008304	C46H84NO8P	PC(20:1(11Z)/18:3(6Z,9Z,12Z))	Organic compounds	Lipids and lipid-like molecules	Glycerophospholipids	Glycerophosphocholines	152.529	6005.05	4928.31	67196	80529.5	10734.3	35698.6	20450.7	130278	2934	37167.7	6575.26	1.46329e-08	1.46329e-08	1484.45	1.46329e-08	1.46329e-08	49094.4	1342.14	40970.9	771.369	2244.48	2419.78	43748.1	47644.9	1.46329e-08	419.911	38797.4	16635.4	4176.23	7881.84	318235	1533.69	1.46329e-08	32258.9	21748.7	38773.5	157472	222157	18524.9	0.887173
POS	10.89_346.0884n	HMDB0039354	C14H18O10	Methyl 6-O-galloyl-beta-D-glucopyranoside	Organic compounds	Benzenoids	Benzene and substituted derivatives	Benzoic acids and derivatives	56233.6	1.46329e-08	55384.2	1.46329e-08	1.46329e-08	1.46329e-08	1.46329e-08	1.46329e-08	1.46329e-08	1.46329e-08	42914.7	37584.8	56359	26952.3	1.46329e-08	35119.3	26162	37651	26757.6	44997.8	52741.7	45995.7	42407.3	72290.9	1.46329e-08	63640.8	53427.2	1.46329e-08	65538.6	57713.6	41143.1	52867.6	48086.5	40954.8	64374.3	53580.5	60744.1	47596.8	54378.2	51377.1	1.32599
POS	0.99_236.2152n	HMDB0031851	C16H28O	3-(5,6,6-Trimethylbicyclo[2.2.1]hept-1-yl)cyclohexanol	Organic compounds	Lipids and lipid-like molecules	Prenol lipids	Monoterpenoids	5210.42	11248.6	13646.3	8898.09	9070.95	9090.49	8460.55	14385.6	12951.4	11192.9	8800.42	11570.5	10474.4	15031	10498.4	11191.3	13849.3	8529.46	12906.6	14924.2	10412.9	7221.45	12040.8	9630.05	10559	46061.6	9312.83	8528.49	9514.96	8568.25	11301.9	9270.26	17533.5	9046.66	10972.3	12584.8	12211.7	10611.3	10885.4	11929.6	0.934266
POS	7.12_620.2989n	HMDB0061690	C29H49O12P	LysoPI(20:4(5Z,8Z,11Z,14Z)/0:0)	Organic compounds	Lipids and lipid-like molecules	Glycerophospholipids	Glycerophosphoinositols	15659.5	17254.8	14686.7	24875.6	28767.3	20687.3	14511.6	11896.2	27266.5	16476.9	9824.43	21001.2	10581.2	15149.4	9913.59	13592.7	11489.3	11678.5	16877.9	19874.8	12691.4	27642.4	11179.7	15045.8	17063.4	1.46329e-08	10228.2	6570.21	27539.8	14756	12630.7	16543	20765.3	25856.6	23058.9	25844.3	23132.1	16533.6	19707.9	12804.3	0.736593
POS	1.01_568.4727n	HMDB0071165	C34H64O6	TG(10:0/13:0/8:0)	Organic compounds	Lipids and lipid-like molecules	Glycerolipids	Triradylcglycerols	22009.6	48791.2	151498	61475	109998	92279.2	47873.8	200254	151726	61542.6	51981.8	90108.3	22980.5	21186.3	74101.4	41946.4	50756.7	23972.6	38776.8	48394.9	28733.5	52098.2	79235.4	54176.9	106086	46903	65745.9	84478.1	89483.7	48233.6	58569.6	20037.6	104137	35756.3	60679	67026.4	59429.8	8133.09	79755.4	43473.9	0.833725
POS	1.01_252.2101n	HMDB0000477	C16H28O2	7Z,10Z-Hexadecadienoic acid	Organic compounds	Lipids and lipid-like molecules	Fatty Acyls	Fatty acids and conjugates	10459.7	6527.45	15717.8	6461.15	11866.3	8764.2	4831.37	21360.3	17096.8	8545.91	6603.62	10799.3	1933.22	3408.18	8207.85	4911.64	7745.61	2619.1	4232.54	5114.86	6827.4	7627.3	7636.02	7501.95	14023.8	4461.82	5188.5	8209.15	8944.93	7546.42	5231.12	3757.54	13816.8	3935.44	10907.4	8314.92	6358.85	2904.26	8338.64	6694.88	1.00023
POS	1.01_440.3521n	HMDB0029804	C26H48O5	Momordol	Organic compounds	Lipids and lipid-like molecules	Fatty Acyls	Fatty alcohols	9581.5	13266.9	50455	22214.1	42104.8	26164.2	16337.9	65922.7	55280.8	23094.3	20862.6	28191.1	2934.11	7728.74	24727.5	11582.3	9790.99	9090.96	13822.6	22086.4	12604	11990.1	17189.9	16955.8	31778.4	16524.7	14419.9	19221.1	32789.7	17483.5	15795.6	7111.4	40997.4	9429.96	33692.3	33085	23078.1	7670.04	27501.2	14102.9	0.929403
POS	1.01_596.5046n	HMDB0031089	C36H68O6	Glycerol triundecanoate	Organic compounds	Lipids and lipid-like molecules	Glycerolipids	Triradylcglycerols	57054.7	131324	285369	161189	319756	199472	144421	758795	302736	123161	139987	218595	56057.5	70469.9	153526	152598	136528	68232.4	100210	96267.5	77260.6	129196	214166	158175	414155	239430	214785	217377	190282	111614	145678	65141.1	252947	73238.1	134905	120755	162835	26086.9	162382	128932	0.948374
POS	1.01_334.2886n	HMDB0002823	C22H38O2	Docosatrienoic acid	Organic compounds	Lipids and lipid-like molecules	Fatty Acyls	Fatty acids and conjugates	86668	241748	188593	232173	105829	84797	168556	359618	252784	186468	271511	179148	126088	336650	84625.5	129445	67777	110946	144285	645087	196888	67710.2	293959	464231	169309	348503	212688	193514	280991	284458	438258	231916	831897	94458.5	620601	652415	415207	254794	127086	518501	1.21655
POS	1.30_464.3158n	HMDB0251684	C27H44O6	Ecdysone	Organic compounds	Lipids and lipid-like molecules	Steroids and steroid derivatives	Bile acids, alcohols and derivatives	1777.49	1410.46	1637.05	2451.29	3204.59	1524.63	1949.94	1577.37	2254.48	1841.87	2883.8	1344.85	1052.69	734.107	2633.56	441.55	498.977	877.034	256.001	3471.15	3496.34	2376.67	2133.21	3382.12	4684.73	1.46329e-08	996.117	1874.07	1723.9	4876.64	2909.24	2915.05	1982.57	2013.76	2001.7	2152.51	3040.9	1202.62	1991.67	4184.03	0.738393
POS	1.01_280.2415n	HMDB0000673	C18H32O2	Linoleic acid	Organic compounds	Lipids and lipid-like molecules	Fatty Acyls	Lineolic acids and derivatives	79649.1	104347	219838	144116	261224	148157	119093	487297	266632	111555	138415	174434	49500.8	56559.7	131837	108893	86970.7	57750.6	66044.1	84023	87789.7	104327	156651	141906	333986	93642.1	154069	179901	129959	108579	96791.5	64179.8	182406	70583.6	127649	112029	114514	29500.2	129107	112612	1.08543
POS	1.34_783.5805n	HMDB0007981	C44H82NO8P	PC(16:0/20:3(8Z,11Z,14Z))	Organic compounds	Lipids and lipid-like molecules	Glycerophospholipids	Glycerophosphocholines	21663.4	7669.84	150925	374025	362299	206895	22781.8	84625.6	467031	145042	362064	148965	49884.7	69925.3	115886	83040.1	25310.1	620217	117117	607383	69631.2	193558	321796	361333	290012	1.46329e-08	52125.6	401092	479002	220439	182529	1.55705e+06	54134	84991	369913	331459	109216	232997	612848	242258	0.730171
POS	1.30_811.6075n	HMDB0008271	C46H86NO8P	PC(20:0/18:3(6Z,9Z,12Z))	Organic compounds	Lipids and lipid-like molecules	Glycerophospholipids	Glycerophosphocholines	369.411	1.46329e-08	12409.9	57784.2	56970.7	20809.4	946.042	9622.53	87128.6	10373.6	38950.1	10118.3	1542.58	2368.32	7850.08	3603.3	293.703	67847.3	5436.76	63603.5	6832.46	16838.9	26101.7	46741.7	55021.2	1.46329e-08	2865.27	55775.9	45289.5	33765.3	11994.6	340260	4768.32	6136.26	35895.3	55087.8	18548.8	62667.1	155455	25875.1	0.689428
POS	1.03_594.4884n	HMDB0295303	C36H66O6	DG(15:0/18:1(12Z)-O(9S,10R)/0:0)	-	-	-	-	257316	417927	666215	809133	763583	501300	598867	1.48538e+06	1.13224e+06	350617	895475	672815	367875	291540	638474	499819	304465	183770	268745	258019	307527	692971	612243	339688	741987	316334	666416	745387	310584	296739	456504	275271	518569	299473	448487	307833	479227	129200	374029	719145	0.804358
POS	1.01_271.2523n	HMDB0242181	C16H33NO2	Hexadecasphingosine	Organic compounds	Organic nitrogen compounds	Organonitrogen compounds	Amines	50196.7	104098	77139.8	52483.4	66643.5	67299	68904.9	77210.1	54978.9	97159.3	74533.5	84162.6	96213.8	101508	82882.2	88425.7	114155	97018	118357	93609.3	87567.4	66698	78577.5	69456.4	74034.8	216260	78291.3	66652.9	63445	76407.6	75558.6	109376	85917	106547	82768.9	85360.3	102278	98939.6	70506.5	86968.6	1.14244
POS	1.19_327.2424n	HMDB0062737	C18H33NO4	(9E)-10-nitrooctadecenoic Acid	Organic compounds	Lipids and lipid-like molecules	Fatty Acyls	Fatty acids and conjugates	1490.15	1005.67	2428.9	3692.03	2726.11	1771.3	1134.78	3035.81	2858.24	1936.93	2237.42	3387.24	399.457	382.832	1217.82	659.423	1126.23	689.331	601.485	493.115	1594.51	1403.82	2164.1	1144	5379.56	11202.4	1697.04	1831.29	2487.5	1545.14	1158.87	5390.09	1830.5	686.604	3968.89	2367.16	470.132	1899.97	721.172	3026.34	1.01876
POS	1.30_288.2465n	HMDB0011618	C20H32O	All-trans-13,14-dihydroretinol	Organic compounds	Lipids and lipid-like molecules	Prenol lipids	Retinoids	1602.43	22.1171	135.557	474.448	1617.77	69.2634	51.6113	9.22532	1.46329e-08	64.2429	159.366	4934.58	710.455	191.527	78.1418	175.886	79.9287	1.46329e-08	27.7819	52.3842	244.451	400.432	313.813	6414.65	17.2629	1.46329e-08	2389.97	1.46329e-08	11567.4	205.826	58.5573	998.104	8.27788	113.716	43.6204	5.36585	73.4139	118.533	92.9681	2935.01	0.435291
POS	3.73_761.5964n	HMDB0007878	C42H84NO8P	PC(14:0/20:0)	Organic compounds	Lipids and lipid-like molecules	Glycerophospholipids	Glycerophosphocholines	1339.56	54534.6	34969.6	138014	269731	34502.7	134236	145100	210060	48860.8	132629	49578.8	15029	12776.2	15804.6	13279.2	1257.92	158725	15245.4	164509	12217.8	50855.5	32963.5	142883	76227.9	1.46329e-08	8773.01	178259	72516	53262.9	123962	481759	35356.6	3978.31	137399	85921.6	187747	192746	467695	83412	0.696677
POS	1.01_316.2628n	HMDB0059633	C18H36O4	(9S,10S)-9,10-dihydroxyoctadecanoate	Organic compounds	Lipids and lipid-like molecules	Fatty Acyls	Fatty acids and conjugates	66118.2	82442.6	167139	108089	209013	110149	89976.1	387298	207447	86427.9	107860	139132	35933.4	38717.1	98945.4	88237.9	63971.7	36988.8	51306	59641.6	61700.9	77307.4	126635	106921	278136	67577	122785	142236	101860	83313.1	73702.4	47816.4	130662	47169.8	94422	78481.6	82615.9	18620.6	96541.2	90536.3	1.13535
POS	1.01_282.2573n	HMDB0000207	C18H34O2	Oleic acid	Organic compounds	Lipids and lipid-like molecules	Fatty Acyls	Fatty acids and conjugates	21451.8	45521	37648	26030.5	34864.7	31214	33311.5	39450.8	31466.3	45467.6	34249.9	40678.3	41152.5	47775.8	39677.4	39384.2	51087.5	46881	54007.9	41183.3	35487.4	34978	36473.9	32333.4	31155.7	57572.3	34824.2	30089.2	33582.5	35485	33472.7	46457.2	46484.3	46515	35700.7	36291.9	53307.1	43399.1	34361.5	40795.4	1.27251
POS	1.17_173.1423n	HMDB0304553	C9H19NO2	HMBOA trihexose	Organic compounds	Organic acids and derivatives	Carboxylic acids and derivatives	Amino acids, peptides, and analogues	96.7055	164.549	201.019	178.488	8331.04	187.556	387.154	233.706	207.024	269.158	262.797	362.687	347.054	221.64	215.438	331.011	220.79	217.07	336.9	361.656	196.285	93.4152	292.551	347.406	608.093	247.144	1426.53	145.36	219.828	165.573	393.395	502.654	498.274	205.685	179.276	246.53	178.353	218.14	145.762	413.688	0.0719253
POS	15.15_426.0898n	HMDB0000656	C13H22N4O8S2	Cysteineglutathione disulfide	Organic compounds	Organic acids and derivatives	Carboxylic acids and derivatives	Amino acids, peptides, and analogues	9893.11	11805.2	14860.6	7469.15	19742.7	22343.9	7053.94	15780.8	16756.4	6143.02	33182.4	14785.5	6284.36	7047.44	4960.81	17224.4	13114.1	9809.21	7533.76	32187.1	21312.9	24182.3	15476.1	14796.8	29334.5	8225.51	6006.95	12344.2	4396.66	26854.6	13751.6	3861.67	6761.44	2495.37	1641.56	8938.35	7509.8	6585.34	24300.7	5960.78	1.68399
POS	1.01_170.1314n	HMDB0012183	C10H18O2	8-Methylnonenoate	Organic compounds	Lipids and lipid-like molecules	Fatty Acyls	Fatty acids and conjugates	7045.52	6954.67	12860.3	7515.49	13268.2	8881.65	8720.21	16012.7	15732.3	11649.6	7498.43	8325.72	4192.77	4629.19	8485.81	5840.64	6297.12	5205.9	6671.89	7338.38	7584.99	5318.63	9305.8	8048.35	11600.8	7682.63	6170.54	7241.74	8775.14	8594.75	5072.5	3842.97	14125.7	5254.68	10030.8	10910	6245.43	5054.08	9199.26	5258.36	1.01962
POS	1.01_625.4942n	HMDB0290171	C36H67NO7	Cer(t18:0/5-iso PGF2VI)	-	-	-	-	25730.6	37811.5	103770	67834.8	64099.6	55693.2	41310.5	125112	112263	40173.6	77211.6	83789.3	20126.9	20359.1	60111.9	49481.9	26995.9	24963.4	33098.6	41821.3	33141.3	110590	47803.8	34242	55640.4	33616.9	58477.2	66543.9	56933.7	40245.9	49767.2	35573.6	58611.4	35588.2	44518	37905.1	45004	85413.8	58396.4	73414.3	0.725343
POS	1.03_385.3207n	HMDB0062517	C22H43NO4	Pentadecanoylcarnitine	Organic compounds	Lipids and lipid-like molecules	Fatty Acyls	Fatty acid esters	23611.3	33257.6	56885.9	61497.3	57837.2	37001.2	36616.9	65506.7	92247.3	38146	72564.1	50112.1	29476.8	36838.4	51897.3	32787.5	20673.8	32194.7	24067.7	65382.6	43115.8	47243.9	50207	45996.8	55661.6	50740.6	45440.4	45222.2	38942.1	49359.8	58212.3	55924.8	79314.7	25405.5	59327.2	73274.4	55916.6	23654.2	41831.8	77101	0.814966
POS	1.03_294.2207n	HMDB0004668	C18H30O3	13-OxoODE	Organic compounds	Lipids and lipid-like molecules	Fatty Acyls	Lineolic acids and derivatives	60481	57206.6	110328	92228.2	110473	78133	56237.4	133518	139747	63459.3	120414	106482	41113.7	34768.4	83934.8	64685	47895.5	34718.4	41345.5	60068.9	63213.5	116633	68182.3	64984.7	124829	55834.1	86654.4	116055	68294.2	72409.4	72311.1	65006.2	86585.4	47435.3	84198.1	59611.1	70317.8	33623.2	80120.4	106218	0.886582
POS	1.01_178.1365n	HMDB0014956	C12H18O	Propofol	Organic compounds	Benzenoids	Benzene and substituted derivatives	Cumenes	16313.6	12037.9	19377.7	14817.4	22986.2	13672.2	12107.6	28204	25093	14138.2	18079.6	18393.2	7804.01	6983.12	13071.5	9508.27	9223.33	6253.96	7965.32	13777.2	12945.2	9616.11	14696.7	14098.3	20932.4	13815.2	14713.3	18808	13601.9	15745.9	13980.2	8716.93	20631	7494.86	18987.2	14248.2	12986	5479.96	12794	16092.9	0.972753
POS	1.01_224.1786n	HMDB0000560	C14H24O2	Goshuyic acid	Organic compounds	Lipids and lipid-like molecules	Fatty Acyls	Fatty acids and conjugates	11862.7	16471.9	29381.1	15380.7	37231.6	19294.6	16670.6	53521.2	32752.8	17113.5	15800.4	30212.4	7281.44	8334.53	19158.8	12217.9	12275.9	5677.83	9260.58	15072.3	19179.8	12494.4	23498.9	22087.7	43993.6	13776.6	15473.6	22888.5	19049.3	23739.9	10878.2	10817.9	32460.5	9101.13	23592.8	22732.8	16861.5	3592.05	20069	15240.2	1.02127
POS	0.99_234.1630n	HMDB0033960	C15H22O2	Curcumenol	Organic compounds	Lipids and lipid-like molecules	Prenol lipids	Sesquiterpenoids	7658.88	996.423	1832.34	785.533	859.648	744.242	634.97	1275.7	1035.79	935.918	732.645	1127.33	559.01	683.787	762.843	931.602	1016.79	815.224	671.219	1202.7	1133.02	577.122	541.801	668.801	1341.85	3105.54	593.551	943.558	594.86	899.471	1084.38	706.479	606.165	605.926	1302.63	950.417	1027.1	780.832	650.211	1243	0.954123
POS	15.44_308.1597n	HMDB0034879	C12H24N2O7	1-[(5-Amino-5-carboxypentyl)amino]-1-deoxyfructose	Organic compounds	Organic oxygen compounds	Organooxygen compounds	Carbohydrates and carbohydrate conjugates	22871.4	18204.3	29129	35247.4	40357.3	38765.6	29734.3	26767.2	61455.2	25882.5	40864.2	7572.34	16122	8989.42	40041.7	12960.8	6008.8	14162.5	18185.2	27226.4	43398.2	8764.14	31712.3	29825.9	38236.4	12593.4	19195.1	49350.9	38609	45580.9	19305.7	19262.6	17338.4	27350.3	73721.3	47165.4	15643.4	61421.6	38335.9	33657.9	1.01698
POS	1.30_274.1331n	HMDB0034885	C15H18N2O3	Imazamethabenz	Organic compounds	Organic acids and derivatives	Carboxylic acids and derivatives	Amino acids, peptides, and analogues	99.5836	593.115	561.777	815.733	975.523	934.34	524.981	677.129	1812.6	516.086	957.019	741.21	123.952	114.041	1950.77	282.695	406.182	229.92	265.13	880.11	1021.06	843.22	566.861	1134.71	970.786	1.46329e-08	408.444	275.592	422.242	1071.76	1326.29	384.498	382.116	337.89	322.031	528.509	499.115	850.947	1145.3	961.945	0.739769
POS	1.01_296.2364n	HMDB0004667	C18H32O3	13-HODE	Organic compounds	Lipids and lipid-like molecules	Fatty Acyls	Lineolic acids and derivatives	162024	185938	394141	347578	344283	258468	245033	419643	550106	209061	403258	372536	156330	131808	313188	223731	175276	95960.7	144440	155931	186953	376794	271541	181071	401992	179302	310057	406024	184562	193436	277654	162864	295017	167986	257856	172497	242341	71643.6	237009	391030	0.765748
POS	1.30_372.2680n	HMDB0013627	C24H36O3	Cervonoyl ethanolamide	Organic compounds	Lipids and lipid-like molecules	Fatty Acyls	Fatty acid esters	796.493	1719.9	45066.2	1333.64	1061.62	3782.57	1822.38	457.06	2285.32	1082.86	11028.3	13098.6	642.45	289.966	1336.3	2205.21	1.46329e-08	143.049	4141.67	10659.6	11711.2	13903.3	11308.4	3832.84	2050.91	1.46329e-08	4275.41	456.63	31445.4	148230	6310.95	10007.9	5288.59	2304.21	5103.21	2740.02	1032.38	5174.44	7149.75	7402.7	0.653185
POS	1.01_306.2573n	HMDB0002925	C20H34O2	Dihomo-gamma-linolenic acid	Organic compounds	Lipids and lipid-like molecules	Fatty Acyls	Fatty acids and conjugates	1505.51	3797.94	7373.95	4031.49	3861.91	4016.68	3204.61	8709.7	8164.97	5466.55	4405.81	4725.48	1781.21	2817.29	4949.6	1697.63	2424.23	1876.43	2830.89	5483.39	2720.29	3787.35	3831.35	3830.45	4986.19	2947.73	4030.86	2987.68	5263.55	2602.47	4635.85	3059.13	7253.55	2604.04	8136.43	8643.55	5485.08	2781.52	3027.14	6275.28	1.22959
POS	1.01_250.2309n	HMDB0031336	C17H30O	(Z)-9-Cycloheptadecen-1-one	Organic compounds	Organic oxygen compounds	Organooxygen compounds	Carbonyl compounds	996.872	2254.66	5511.79	3538.16	4436.99	3402.83	2040.82	6232.96	7335.28	3006.83	3172.47	3133.04	1341.04	940.553	3005.02	1788.02	973.774	632.015	1068.49	1483.21	1385.45	2674.97	2508.68	1350.64	5389.53	1061.29	1652.04	2875.91	3193.9	1470.33	2556.78	1336.4	3354.34	1133.72	2911.87	2380.26	2455.6	825.076	2811.36	2587.64	0.991776
POS	1.21_207.1633n	HMDB0060611	C13H21NO	N-Desmethyl tapentadol	Organic compounds	Benzenoids	Benzene and substituted derivatives	Phenylpropanes	309.885	972.937	518.206	1236.51	543.034	606.596	951.37	860.497	717.23	881.434	1525.92	741.987	801.95	1182.53	604.321	654.474	800.359	561.992	1103.84	3185.86	1382.02	617.37	1572.1	1750	2721.75	1.46329e-08	631.775	1077.22	1133.98	1284.36	3667.86	1103.42	2861.46	589.645	1588.37	845.916	668.322	1864.72	737.077	2326.29	0.756592
POS	1.30_280.1687n	HMDB0036979	C16H24O4	6b-Hydroxy-8a-methoxy-7(11)-eremophilen-12,8-olide	Organic compounds	Lipids and lipid-like molecules	Prenol lipids	Terpene lactones	1667.06	2236.19	1550.2	5562.64	2488.54	2515.08	2179.06	2527.37	1969.88	3246.44	4422.88	2887.22	1700.89	3014.46	2156.36	2568.67	3001.52	947.636	2620.91	5837.55	1911.28	2599.22	2039.63	5760.21	3533.55	1.46329e-08	2058.68	1903.5	4563.66	2444.58	2110.42	2525.59	3915.32	1574.29	6059.22	3040.42	2203.63	3271.46	3461.82	3338.49	0.749128
POS	1.01_579.4522n	HMDB0289859	C34H61NO6	Cer(d16:1/5-iso PGF2VI)	-	-	-	-	4239.54	7534.96	13609.4	8177.64	12073.9	9597.5	5632.12	11121.4	11305.7	8578.05	5172.52	13865	7194.1	5129.88	10579.9	7367.89	4391.78	5823.23	1.46329e-08	7396.64	5594.53	9911.49	5794.45	5877.83	6796.56	5552.55	7027.71	9091.58	6085.1	10667.3	6853.52	8866.18	10400.3	4644.85	8213.81	6466.72	12721.9	3498.45	8874.14	9363.77	0.621786
POS	1.17_271.2159n	HMDB0013317	C15H29NO3	Tridecanoylglycine	Organic compounds	Organic acids and derivatives	Carboxylic acids and derivatives	Amino acids, peptides, and analogues	1321.31	5114.3	2824.27	5898.44	2431.54	1924.67	3908.97	5220.06	3368.92	4578.08	7138.22	3773	4346.9	5569.11	2196.53	2945	3430.93	2442.81	4908.59	13769.4	4780.28	2138.93	7695.47	8691.87	7713.91	50.9409	3941.31	3787.07	6862.87	5683.35	11352.5	4704.13	11919	2886.17	9155.16	6588.75	4564.96	7690.32	1859.37	9382.99	0.767312
POS	1.30_360.1339n	HMDB0015187	C18H20N2O6	Nitrendipine	Organic compounds	Organoheterocyclic compounds	Pyridines and derivatives	Hydropyridines	9998.01	24253	18864.7	46084.3	38699.7	35932.1	21126.8	24509.6	30400.2	16569.9	19405.4	14739.8	2969.82	3302.42	28028.5	6130.05	5062.26	17787.5	3767.09	20984.5	27201	21425.6	16307.2	38119.8	44841.9	5810.18	13986.1	18971.5	17655.2	58141.6	37376.9	16134.3	24012.6	12228	9566.7	27100.5	6786.86	23072.5	25601.9	37498.1	1.09038
POS	1.30_616.2562n	HMDB0259469	C36H35F3N2O4	2-((2-Methoxy-2-(3-(trifluoromethyl)phenyl)ethyl)amino)ethyl 4-(2-(2-(9H-fluoren-9-yl)acetamido)ethyl)benzoate	Organic compounds	Benzenoids	Fluorenes	-	90908.7	70664.1	74231.3	199591	190927	219101	108262	110901	172097	52441	76818.9	81531.1	9550.27	9363.93	128773	12004.6	27685.9	63309.6	14672.2	93288.1	104639	75678.7	76676.7	215892	284429	791.032	73346.8	79004.2	91893.2	202683	91615.5	54725.6	62278.4	39095.3	40847.5	108866	18577.9	44401.6	131692	102069	1.04294
POS	1.01_328.2263n	HMDB0035919	C18H32O5	Corchorifatty acid F	Organic compounds	Lipids and lipid-like molecules	Fatty Acyls	Lineolic acids and derivatives	4112.63	1486.09	7991.92	4421.44	4525.57	4428.19	2245.84	13498.6	8559.57	2602.55	2149.62	4692.92	767.301	155.039	4263.5	2332.74	1446.62	1568.77	1020.08	3650.77	3221.41	5734.53	2635.45	1876.84	4126.33	6077.18	2663.62	5082.53	6140	3262.31	2676.86	1049.07	5560.66	1829.3	4858.15	2906.79	13052.6	612.894	3643.08	3622.88	0.938226
POS	1.01_397.2844n	HMDB0013628	C22H39NO5	PGF2a ethanolamide	Organic compounds	Lipids and lipid-like molecules	Fatty Acyls	Eicosanoids	8945.26	1631.26	3908.1	3076.34	4879.1	1669.31	2236.1	3087.12	4621.28	3554.92	2473.99	3750.15	1030.61	300.472	4739.87	1512.9	791.35	744.985	1191.44	3328.57	850.13	1321.01	1472.74	648.987	2461.68	3120.85	1848.54	2392.24	2245.49	1369.63	2410.95	2459.2	4305.59	756.86	4856.32	1369.93	5353.3	1263.76	5332.97	2029.32	1.61407
POS	1.30_238.0852n	HMDB0002511	C12H14O5	3,4,5-Trimethoxycinnamic acid	Organic compounds	Phenylpropanoids and polyketides	Cinnamic acids and derivatives	Hydroxycinnamic acids and derivatives	2435.87	5758.22	16665.1	17248.9	2088.25	13073.2	1502.63	2320.92	16592.9	7420.62	6956.09	1465.42	564.4	1909.65	2065.23	788.333	1582.51	3733.95	1042.72	4777.8	1546.95	1888.49	3353.08	240.59	362.295	1049.54	3941.94	879.644	7324.18	2938.94	4322.51	611.346	1041.39	3950.07	1632.89	1703.82	2463.7	6293.77	1861.8	1972.77	1.25136
POS	1.30_348.1589n	HMDB0034988	C19H24O6	Gibberellin A60	Organic compounds	Lipids and lipid-like molecules	Prenol lipids	Diterpenoids	1290.78	2236.88	1951.92	1626.22	1335.94	1825.02	1909.43	1597.94	1374.23	2538.65	2481.15	2044.52	2393.03	2230.87	2168.91	2175.63	3495.93	2343.8	3418.93	2234.13	1785.33	1812.84	2200.26	1736.47	1400.11	1.46329e-08	1532.26	1625.84	1614.07	1793.41	1729.53	1919.2	2717.85	2106.5	2047.24	1633.48	1606.82	2758.43	2305.61	1874.69	0.761707
POS	1.01_450.3361n	HMDB0000601	C27H46O5	Coprocholic acid	Organic compounds	Lipids and lipid-like molecules	Steroids and steroid derivatives	Bile acids, alcohols and derivatives	12936.7	9910.67	32872.3	21837.6	29021.3	13941.6	8215.35	42134.2	44013.2	20687.9	24868.2	29598	8594.16	2665.21	25473.5	10173.8	8293.24	5337.23	6639.83	16766	11258.8	24115.6	20245	13876.7	23522.7	12023.1	17606.9	21729.7	23283.6	14069.3	14882.9	12143.1	26759.8	9239.49	41161.4	17049.7	37037.6	3432.42	27499.7	19502.8	0.808605
POS	1.21_240.1010n	HMDB0255150	C13H12N4O	N-Hydroxy phip	Organic compounds	Organoheterocyclic compounds	Pyridines and derivatives	Phenylpyridines	2418.56	2280.05	3334.09	7549.99	692.09	6970.66	3139.07	733.322	9065.43	4501.73	472.125	1095.84	19.4235	1487.78	2536.33	465.076	1192.14	2689.89	969.602	716.609	1590.9	2493.96	3407.87	140.259	394.537	180.488	1169.23	534.198	4840.62	764.856	3069.62	1037.85	467.383	1121.71	564.921	795.432	975.03	1701.06	282.908	2435.05	0.959027
POS	1.01_292.2051n	HMDB0030996	C18H28O3	(2'E,4'Z,7'Z,8E)-Colnelenic acid	Organic compounds	Lipids and lipid-like molecules	Fatty Acyls	Fatty acids and conjugates	18398.6	9761.49	15352.8	12174.2	16649.1	13506.4	8279.52	20060.1	21808	11588.9	13385.4	18298.8	5826.44	4346.52	11405.8	11454.4	5605.7	5643.1	4489.36	15854.2	11076.6	15302.2	8895.12	7740.32	12824.4	7961.86	9974.27	20372.6	9864.94	12595.4	9795.23	9233.93	13695.4	6200.12	16025	8738.34	14864.8	12035.1	22570.9	14066.1	1.01857
POS	1.01_208.1835n	HMDB0039884	C14H24O	2-Cyclotetradecen-1-one	Organic compounds	Organic oxygen compounds	Organooxygen compounds	Carbonyl compounds	4618.37	15457.1	7142.89	5534.6	4256.44	5438.16	1764.27	9701.33	3978.67	3128.15	4969.67	4851.5	7246.74	10682	5282.1	4902.92	16556.4	2632.82	16738	4691.37	2148.89	1884.56	4282.84	2993.08	3533.4	3880.21	3147.16	1650.34	5604.4	2717.72	7624.44	1532.26	12241.3	3410.33	4300.94	4267.9	3543.2	2982.18	2803.22	5738.56	1.09441
POS	1.30_460.1499n	HMDB0014733	C22H24N2O9	Oxytetracycline	Organic compounds	Phenylpropanoids and polyketides	Tetracyclines	-	1997.95	5605.05	3681.04	10918.9	6258.35	4477.32	3486.67	5189.92	2940.36	3327.94	4696.49	2788.97	1399.83	1226.72	5090.3	1375.13	1639	3247.06	1083.11	3403.53	3611.13	3735.3	3240.66	7371.08	7536.62	1.46329e-08	4441.28	6288.42	3449.89	10150.2	8274.09	2187.18	5674.07	3423.05	1379.54	4221.49	861.905	3530.25	2798.62	5673.52	0.763832
POS	1.30_448.1437n	HMDB0256105	C25H24N2O4S	Pamicogrel	Organic compounds	Organic acids and derivatives	Carboxylic acids and derivatives	Amino acids, peptides, and analogues	21.715	25.8195	36.8936	21.8855	35.9326	26.4538	15.6252	36.1031	26.6857	7.99429	15.6152	13.6441	30.1365	36.0181	47.0011	72.7977	50.8893	42.4052	58.9129	65.4177	37.8996	65.5102	27.5201	22.9035	17.3736	1.46329e-08	78.8148	47.0587	101.17	29.8155	72.3917	62.478	96.5707	100.108	14.3062	39.922	124.335	67.2611	49.7388	116.011	0.744095
POS	1.01_418.3463n	HMDB0006280	C27H46O3	7-a,25-Dihydroxycholesterol	Organic compounds	Lipids and lipid-like molecules	Prenol lipids	Retinoids	9463.59	15467.5	29751	24517.9	31574.7	17327	8522.4	43145.6	40248.9	15815.8	25765.9	22804.9	7908.33	3333.03	21477.4	12546.4	5298.42	3788.8	4825.4	13347	11070.7	21978.8	16507.1	11296.6	28001.2	21850.9	16830.3	20180.1	15671.1	16819.9	12201.5	9486.24	20152.9	8317.35	23209.7	14373.1	18188.7	2661.9	15742.1	23927.7	0.911967
POS	1.01_312.2314n	HMDB0003871	C18H32O4	13-L-Hydroperoxylinoleic acid	Organic compounds	Lipids and lipid-like molecules	Fatty Acyls	Lineolic acids and derivatives	6257.23	5085.43	13450.9	11705.5	11050.3	10153.8	5581.01	17290.8	15601.8	7288.18	8356.35	9825.27	2628.62	2432.99	8103.09	4321.02	3009.39	2825.92	2636.72	5750.31	5134.04	7261.01	4514.34	6004.82	12908.3	5546.43	6735.67	8196.5	7983.15	7755.55	6270.14	3922.91	7092.03	5000.23	10038.7	5482.86	7672.62	4234.89	7741.11	8464.56	1.18161
POS	1.03_564.4412n	HMDB0294921	C34H60O6	DG(13:0/18:2(10E,12Z)+=O(9)/0:0)	-	-	-	-	18043.5	24869.6	61359.3	34820.3	55477.5	45318	28049	99108.1	87379.4	28927.7	36950.6	53554.2	14103.1	13360.1	52434.1	23246.5	17073.5	18944	13473.5	41473.7	31291.1	52977.4	38034.4	30297.8	53142.1	35163.5	27966	52944.1	53368.3	35430.5	51104	44953.1	54371.2	21768.9	44040.8	45856.8	49899.4	11053.6	54193.7	35388.9	0.87976
POS	7.36_165.0797n	HMDB0000159	C9H11NO2	L-Phenylalanine	Organic compounds	Organic acids and derivatives	Carboxylic acids and derivatives	Amino acids, peptides, and analogues	768859	621830	828967	1.13231e+06	1.1423e+06	1.21381e+06	596213	586671	1.65371e+06	861007	1.01141e+06	816487	1.0793e+06	1.23722e+06	920677	788120	1.25099e+06	710707	871851	743035	1.12191e+06	975509	880086	829629	1.05645e+06	1.72508e+06	862059	1.84813e+06	1.03847e+06	1.26948e+06	889342	773940	656524	2.04768e+06	899243	1.5164e+06	1.04034e+06	1.02635e+06	1.55121e+06	1.04019e+06	0.645224
POS	1.01_362.3046n	HMDB0246913	C20H42O5	Tetraethylene glycol monododecyl ether	Organic compounds	Organic oxygen compounds	Organooxygen compounds	Ethers	12289.7	12482.7	12051.4	9239.27	7822.63	13124.5	11087.6	10840	10278.3	8937.62	6804.67	8058.22	9497.37	12741.4	7800.36	9433.34	14514.8	12364.8	15651.2	14049.1	9276.28	7146.89	9710.59	8180.62	4560.06	27078.9	11067.5	5881.83	7430.31	9335.07	7572.14	10588.9	13047.1	11109.7	13614	9756.21	12932.3	40499.7	8140.67	9191.85	1.63213
POS	1.30_680.2360n	HMDB0036241	C25H44O21	6''-O-alpha-D-Galactopyranosylciceritol	Organic compounds	Organic oxygen compounds	Organooxygen compounds	Carbohydrates and carbohydrate conjugates	4758.56	11221.7	7203.72	11912	13275.1	9239.58	5165.69	10423.6	8681.16	6021.66	6491.78	3533.46	1195.17	2097.81	7733.65	1677.24	2376.18	4806.5	2059.1	4637.24	10849.7	5553.99	8008.72	9595.37	11144.5	1.46329e-08	2100.98	3982.7	2246.47	14844.8	7795.57	2757.75	9371.68	4681.56	1765.15	4829.41	961.576	4477.03	4640.74	6165.39	0.763395
POS	0.99_182.1315n	HMDB0035156	C11H18O2	Neryl formate	Organic compounds	Lipids and lipid-like molecules	Fatty Acyls	Fatty alcohol esters	3477.73	2171.75	4416.76	2695.56	4761.1	3070.9	2210.59	7309.29	5005.07	2484.03	2861.23	3190.95	1431.64	1246.99	2899.3	1946.51	1499.23	993.821	1219.81	2889.91	2400.02	1864.36	2433.44	2812.92	4839.45	2015.7	2153.42	2622.75	2817.11	1992.43	2028.11	1122.24	3621.22	1774.25	2836.23	2225.99	1877.81	1174.22	2161.88	2627.21	1.07363
POS	0.99_190.1366n	HMDB0013804	C13H18O	beta-Damascenone	Organic compounds	Organic oxygen compounds	Organooxygen compounds	Carbonyl compounds	11599.4	12763.2	6362.03	9554.44	8394.01	2556.96	3005.83	13087.8	12022.5	9558.6	9740.27	3654.74	8089.19	22312.4	2893.2	2341.11	2859.84	1624.62	10429	46964.3	6211.2	1933.55	19857.3	11988.7	3625.83	3657.85	2540.38	3352	5817.94	10264.3	12092.3	1257.05	40679.5	1854.32	8386.53	3879.49	1421.86	4754.85	2055.83	11230	0.413334
POS	1.01_224.2150n	HMDB0031111	C15H28O	5,10-Pentadecadien-1-ol	Organic compounds	Lipids and lipid-like molecules	Fatty Acyls	Fatty alcohols	5483.62	11495.3	8389.71	5718.92	6901.41	6701.69	8677.3	8383.92	6891.67	10633.1	8553.77	9041.05	11933.3	13625.1	8395.42	11344.7	13715	10074.8	14152	9252.96	8775.71	8420.36	9647.5	7554.5	6124.68	16380.7	9825.46	7903.68	6859.06	7604.89	7800.77	11238.6	10859.1	11671.4	10266.1	8877.99	11826.3	12813.4	8699	9303.92	1.2977
POS	16.06_223.0819n	HMDB0260288	C9H12F3NO2	4,6-Dimethyl-1-nitro-4-(trifluoromethyl)cyclohexene	Organic compounds	Organic 1,3-dipolar compounds	Allyl-type 1,3-dipolar organic compounds	Organic nitro compounds	162443	153635	156595	169923	211833	202217	152006	155751	231467	141020	194586	165559	126921	122153	153764	134274	97717.9	156843	103665	175669	159466	145814	161492	150717	184524	358717	170169	189497	145209	202096	158967	185286	174889	146005	188335	170235	166144	172386	199150	173791	1.17699
POS	0.99_154.1364n	HMDB0004043	C10H18O	alpha-Terpineol	Organic compounds	Lipids and lipid-like molecules	Prenol lipids	Monoterpenoids	1476	1605.71	2185.63	1391.8	2314.48	1583.16	1436.36	2914.51	3120.37	1497.65	1685.73	1993.9	694.935	1084.82	1635.42	1177.01	679.944	714.513	969.253	1507.06	954.043	952.887	1544.49	1784.61	2432.65	4497.47	1109.4	1988.58	1674.14	1477.61	1533.51	965.339	2811.66	587.035	1911.69	1400.5	1119.99	783.645	1246.32	1667.23	0.901637
POS	0.99_184.1472n	HMDB0032489	C11H20O2	Prenyl caproate	Organic compounds	Lipids and lipid-like molecules	Fatty Acyls	Fatty acid esters	1266.68	1055.66	2816.04	1708.16	2676.27	1667.79	1142.83	4264.55	2906.14	1189.5	1515.83	1999.92	759.943	1295.08	1435.81	1322.97	1281.05	560.946	1284.15	1287.94	1074.14	929.416	1599.6	1379.13	2264.31	1137.53	1534.86	1505.51	1185.96	1284.68	1473.55	666.818	2320.55	534.126	1426.81	1741.69	1530.26	730.129	1394.09	1160.49	0.792486
POS	1.30_529.2735n	HMDB0002409	C26H43NO8S	N-[(3a,5b,7b)-7-hydroxy-24-oxo-3-(sulfooxy)cholan-24-yl]-Glycine	Organic compounds	Lipids and lipid-like molecules	Steroids and steroid derivatives	Cholestane steroids	3411.54	1580.46	3167.75	3985.46	1760.87	5472.71	267.16	4955.05	567.793	2845.67	1171.59	5820.36	1928.88	1280.29	1080.48	1400.35	320.618	583.422	821.953	4681.73	7270.26	2051.25	1494.93	5571.93	3718.33	1.46329e-08	3174.62	2721.35	3883.39	3629.38	1274.59	4960.08	12433.3	4135.18	5054.66	2856.47	4852.75	2830.28	2788.46	2947.97	0.733605
POS	0.99_653.5256n	HMDB0289955	C38H71NO7	Cer(d18:0/6 keto-PGF1alpha)	-	-	-	-	3213.36	4527.62	20420.4	8449	5324.29	10571.7	7911.68	13219.5	11295.2	6708.04	10640.7	13275	4446.2	4816.1	10939.4	11318.1	8861.61	3263.26	4696.07	4686.31	4165.23	22110.1	5026.9	4797.34	6331.04	735.926	9163.94	17119.8	12244.2	5381.45	7652.93	5282.22	5675.63	7317.09	7546.86	5504.66	8194.91	1328.37	9972.35	9680.77	0.693068
POS	0.99_236.1788n	HMDB0002352	C15H24O2	Capsidiol	Organic compounds	Lipids and lipid-like molecules	Prenol lipids	Sesquiterpenoids	6736.76	2880.01	4032.17	3376	3015.02	2953.8	2065.48	4748.5	4228.96	3582.69	3603.87	3652.37	2085.27	3435.19	2157.43	1578.14	1618.6	1307.69	3035.85	6337.04	2683.22	1979.33	4457.34	2263.94	3243.48	3306.34	2362.88	1981.6	3276.68	2725.49	3197.65	2034.31	5521.85	1445.57	3652.62	3048.13	2007.89	1971.94	2588.78	3280.34	0.745803
POS	0.97_356.2579n	HMDB0002685	C20H36O5	Prostaglandin F1a	Organic compounds	Lipids and lipid-like molecules	Fatty Acyls	Eicosanoids	2458.19	1287.32	1421.6	813.379	988.864	772.279	710.291	424.825	1385.09	1463.79	582.301	3035.3	562.023	677.069	1343.25	1526.58	1425.94	750.633	1798.65	885.855	1008.83	1458.95	743.759	766.021	1079.61	1681.46	650.177	1103.43	1986.24	855.531	691.947	1080.12	1667.07	895.701	1651.94	1204.54	2299.45	1959.97	1968.06	803.14	0.81478
POS	16.06_183.0523n	HMDB0000017	C8H9NO4	4-Pyridoxic acid	Organic compounds	Organoheterocyclic compounds	Pyridines and derivatives	Pyridinecarboxylic acids and derivatives	8611.21	8060.14	7323.42	11771.9	10702.7	11369.1	8484.26	8102.58	13351.5	7630.63	10489.7	8319.2	6742.79	7940.72	7358.88	7349.78	6567.95	7656.92	6472.79	7708.07	7956.64	7079.65	8896.17	9263.8	11172.7	16366.6	7324.39	8460.71	8412.38	11873.8	8526.85	8179.39	8127.49	7103.59	8643.07	7587.23	9892.6	7957.49	9146.88	8533.58	0.897264
POS	16.06_296.0356n	HMDB0242129	C13H12O6S	(2s)-2-[6-(Sulfooxy)naphthalen-2-yl]propanoic acid	Organic compounds	Benzenoids	Naphthalenes	-	22574.7	22640	21897.2	23489.8	37442.7	37972.7	22609.5	24571.4	46353.5	21272.1	35970.4	29401.4	18217.1	18157.6	25267.3	20256.6	13338	26566.4	14895.1	31679	26404.5	24472.2	29121.2	22907.3	30836.8	88290.3	27930.6	33331.6	22538.4	36687.5	29023.4	32893.7	31229	25116	35357.1	31240.6	29747.4	32112.5	39668.1	31769.1	1.23103
POS	10.89_420.0358n	HMDB0259084	C17H10F6N2O2S	TIFLAMIZOLE	Organic compounds	Organoheterocyclic compounds	Azoles	Imidazoles	15385.6	12782.7	23688.4	20930.3	21136.3	21017.5	14913.8	15107.2	26459.8	13305.3	16384.1	13282.5	29408.2	13364.1	15646.7	16324.7	25364.2	20667.3	10793.7	13189.3	13909.5	12054.2	13767.3	11376.9	11441	219008	83488.1	36525.3	17807.5	14911.7	7314.19	10288.2	10498.8	11194.2	13827	12106.5	11831.4	7276.24	16542.2	17369.9	1.09585
POS	1.30_275.0113n	HMDB0304909	C9H9NO7S	3-Hydroxyhippuric acid sulfate	Organic compounds	Benzenoids	Benzene and substituted derivatives	Benzoic acids and derivatives	54.2958	619.927	686.389	1.46329e-08	433.602	2101.6	544.997	612.825	5538.32	159.963	175.262	1.46329e-08	1.46329e-08	409.985	1.46329e-08	788.998	1.46329e-08	1.46329e-08	398.446	360.708	166.301	2804.98	730.299	1.46329e-08	1.46329e-08	1.46329e-08	321.536	1.46329e-08	465.712	225.553	336.43	1.46329e-08	386.429	5153.03	451.077	1.46329e-08	824.009	517.085	5417.46	53.7433	0.899037
POS	13.94_275.1130n	HMDB0011738	C10H17N3O6	N2-gamma-Glutamylglutamine	Organic compounds	Organic acids and derivatives	Carboxylic acids and derivatives	Amino acids, peptides, and analogues	28708.6	23901	52813	56343.9	78460.5	67110.5	28039.4	29502.9	76071.3	26709.4	42319.3	25505.8	23146.1	25023	39127.5	38652.7	36089.8	38580.7	29868	65835.4	76417.7	64327.9	42355.4	59268.4	95791.7	99140.3	41767.1	53631.3	46358.3	96357.1	26027.6	19414.7	30074.6	19923.5	30475.2	69327.6	32064.3	31622.3	101846	37746.5	1.54949
POS	7.21_596.2988n	HMDB0240597	C27H49O12P	LysoPI(18:2(9Z,12Z)/0:0)	Organic compounds	Lipids and lipid-like molecules	Glycerophospholipids	Glycerophosphoinositols	7045.64	9001.8	7608.54	4715	8483.86	7118.1	4713.14	2696.97	8154.76	4403.03	2615.29	13618.4	5466.68	9502.56	2310.37	7008.78	3937.56	2981.4	5873.66	5148	4525.02	15785	5554.16	1250.94	2228.06	1.46329e-08	3416.19	1182.2	5792.99	5605.74	4766.31	6242.66	5114.77	9586.99	8237.21	9716.85	5920.8	1813.27	4407.52	5615.21	0.739971
POS	1.01_443.3632n	HMDB0240769	C25H49NO5	3-Hydroxyoctadecanoylcarnitine	Organic compounds	Lipids and lipid-like molecules	Fatty Acyls	Fatty acid esters	292.374	2127.46	8440.58	2389.05	4680.31	2842.89	1083.93	13580.3	10927.1	2922.95	1793	2524.79	410.602	373.474	4089.67	653.305	950.599	803.354	939	2852.22	629.825	1183.4	1902.02	897.935	2219.76	3440.26	512.246	996.183	3866.95	1245.89	1121.8	543.197	7469.78	1839.12	2535.96	3808.3	5239.27	130.585	4715.83	1210.83	1.08962
POS	3.64_781.5650n	HMDB0008429	C44H80NO8P	PC(20:4(5Z,8Z,11Z,14Z)/16:0)	Organic compounds	Lipids and lipid-like molecules	Glycerophospholipids	Glycerophosphocholines	16080.9	170947	127526	415761	459706	122181	372552	265967	603894	121182	328281	139248	33668.8	23731.2	79996.8	61258.5	13337.6	405214	82936.1	407803	24783.3	164044	107194	434879	232301	1.46329e-08	24972.6	249837	217635	117387	264762	930440	96994.3	41236	291702	122883	407656	760157	745936	201100	0.711804
POS	11.22_492.0574n	HMDB0255982	C18H22O12P2	[3-Methoxy-2-phosphonooxy-6-[(E)-2-(3,4,5-trimethoxyphenyl)ethenyl]phenyl] dihydrogen phosphate	Organic compounds	Phenylpropanoids and polyketides	Stilbenes	-	15197.5	13599.9	8590.43	23127.3	17600.8	13528.2	11106.9	13161.3	16536.7	12959.2	10685.6	23147.1	9823.69	15256	20467.6	13633.5	11592.9	14816	8823.93	11773.9	13191.6	26843.7	17495.2	24270.5	22192.4	223985	75068.6	29278	25242.5	13104.9	12817.3	14699.5	8616.65	22205.5	15720.1	16167.4	16389.5	17535.2	16462.3	15228.3	1.2112
POS	0.99_294.2571n	HMDB0034381	C19H34O2	Methyl linoleate	Organic compounds	Lipids and lipid-like molecules	Fatty Acyls	Lineolic acids and derivatives	572.933	1621.45	1527.43	508.145	672.954	1075.42	798.27	1522.38	1087.91	657.499	393.952	972.289	1096.5	2184.68	673.488	1126.89	1406.83	1350.99	2084.36	1124.28	1248.12	850.693	419.068	633.206	1000.85	1337.73	968.004	194.328	744.117	400.696	965.551	585.198	1261.7	1333.63	1375.39	729.737	1054.25	1541.26	549.33	1156.3	1.25105
POS	0.99_142.1000n	HMDB0013897	C8H14O2	4-ene-Valproic acid	Organic compounds	Lipids and lipid-like molecules	Fatty Acyls	Fatty acids and conjugates	5892	3777.33	4933.79	3355.03	4118.75	3269.12	2861.92	6168.08	5194.13	3766.15	3928.25	4784.92	3057.34	3679.27	4107.51	3726.85	3915.71	2626.91	3709.73	4042.47	3389.38	2816.26	3585.62	3379.84	5074.14	3469.15	3391.33	3581.24	4109.36	3801.64	3436.96	3604.92	5944.83	2888.99	4733.08	4030.6	3715.1	2719.09	3593.55	3391.02	0.628073
POS	1.30_181.0748n	HMDB0000158	C9H11NO3	L-Tyrosine	Organic compounds	Organic acids and derivatives	Carboxylic acids and derivatives	Amino acids, peptides, and analogues	917.273	1118.31	905.859	938.574	809.772	1158.31	925.01	1094.92	801.247	899.424	988.499	1019.1	1090.38	1081.1	928.259	1056.88	1046.75	1110.45	1138.94	1015.31	946.796	1226.16	1198.52	1281.68	1239.88	579.954	1192.92	1066.27	1137	907.783	1046.24	1359.31	1143.95	1226.95	1460.51	1153.86	970.639	799.817	906.896	902.689	1.0252
POS	15.53_354.0681n	HMDB0242125	C10H18N4O6S2	((2-Amino-3-((2-amino-3-((carboxymethyl)amino)-3-oxopropyl)dithio)propanoyl)amino)acetic acid	Organic compounds	Organic acids and derivatives	Carboxylic acids and derivatives	Amino acids, peptides, and analogues	4995.82	4181.85	4357.58	5922.19	5090.68	5141.95	4433.47	4829.7	5852.9	7519.59	4023.96	19476.4	2455.61	6815.36	6507.8	5347.15	5491.27	10741.7	3075.46	7191.51	4044.34	31724.8	6181.46	9352.7	10452.7	1.46329e-08	7022.82	4061.06	5498.48	5813.44	10114.1	4441.62	6172.52	7248.35	1629.21	7773.44	11316.5	8232.77	16040.7	7070.97	0.760667
POS	1.30_376.2029n	HMDB0253428	C21H24N6O	Imigliptin	Organic compounds	Organoheterocyclic compounds	Imidazopyridines	-	328.208	206.754	740.638	156.709	472.263	492.857	74.3449	794.834	609.567	304.046	142.925	502.789	1.46329e-08	575.442	456.233	313.668	1.46329e-08	1.46329e-08	126.294	128.769	1169.36	804.48	11.0695	259.727	177.477	1.46329e-08	174.6	647.25	155.125	895.213	454.688	1.46329e-08	211.834	232.82	157.128	136.462	928.059	217.77	760.495	662.215	0.76962
POS	0.99_180.1158n	HMDB0030007	C11H16O2	2,2,7,7-Tetramethyl-1,6-dioxaspiro[4.4]nona-3,8-diene	Organic compounds	Organic oxygen compounds	Organooxygen compounds	Ethers	4611.69	1780.77	2502.65	2067.43	1955.22	1969	1545.07	2740.76	3079.89	1759.63	2009.65	2471.93	1643.51	1250.18	1776.5	1560.44	1585.09	1348.36	1440.05	1709.57	1919.47	1937.01	2040.25	2128.05	2285.45	1650.97	1639.39	2606.34	1379.13	1995.93	2169.32	1336.06	2748.34	1708.11	1923.75	1501.87	1927.37	844.808	1623.39	2078.65	0.858553
POS	1.30_180.0544n	HMDB0003269	C8H8N2O3	Nicotinuric acid	Organic compounds	Organic acids and derivatives	Carboxylic acids and derivatives	Amino acids, peptides, and analogues	232.743	308.721	551.884	1085.45	648.409	490.661	550.636	490.988	855.341	596.317	721.541	490.717	530.345	410.38	502.915	426.111	454.178	482.645	557.893	514.911	710.994	596.61	565.313	942.709	753.914	1.46329e-08	435.244	620.862	790.893	579.521	467.906	285.189	378.787	659.914	421.76	482.089	371.951	471.112	981.774	680.67	0.77179
POS	0.99_496.3788n	HMDB0297175	C29H52O6	DG(8:0/18:1(12Z)-O(9S,10R)/0:0)	-	-	-	-	2848.83	3250.85	16265.1	4543.5	3666.09	4057.62	1797.63	12033.5	15411.1	7226.45	3867.2	6976.97	3371.95	1455.07	8063.59	3254.87	2935.24	2185.41	1213.22	5917.6	2299.13	5570.79	4151.24	2840.4	4190.18	2138.75	2707.63	4742.67	11340.6	1949.08	3507.03	1321.46	7335.6	2371.42	15219.1	4473.88	10539.9	1576.57	8007.87	3500.74	0.721875
POS	1.01_495.3215n	HMDB0242388	C27H45NO7	Cholylserine	Organic compounds	Lipids and lipid-like molecules	Steroids and steroid derivatives	Bile acids, alcohols and derivatives	10026.1	9831.89	9799.14	5627.76	4508.23	6904.08	5489.87	8376.87	3120.63	9601.23	5262.74	6890.77	5189.59	6345.52	5263.89	7507.7	8794.22	6679.51	10415.1	7339.05	5563.88	5371.56	7354.55	6592.03	7372.05	5787.23	7099.84	3473.37	5374.08	7890.76	6443.16	5861.98	7595.43	4683.74	5143.68	7592.66	8750.76	7392.97	8302.87	5643.78	0.530724
POS	4.71_198.0762n	HMDB0004400	C7H10N4O3	5-Acetylamino-6-amino-3-methyluracil	Organic compounds	Organic nitrogen compounds	Organonitrogen compounds	N-arylamides	1981.82	12520.9	1685.46	325.149	1191.39	70.6546	93.9826	152.799	111.494	69.6402	4880.2	117.039	197.227	193.857	139.656	509.462	249.876	324.797	235.995	517.55	216.214	1680.42	1755.88	9549.78	22613.4	3038.29	4222.54	28.3654	393.196	224.574	561.496	872.364	628.396	7304.87	23686	222.042	149.839	163.405	347.474	4265.08	0.627184
POS	7.12_600.3302n	HMDB0240261	C27H53O12P	LysoPI(18:0/0:0)	Organic compounds	Lipids and lipid-like molecules	Glycerophospholipids	Glycerophosphoinositols	3219.16	2711.09	4722.43	5324.49	5918.37	4340.03	4020.34	2227.72	6927.27	4928.18	2454.65	2631.42	2681.55	3684.51	3371.73	4059.82	1661.5	4132.01	4386.93	2271.41	1492.59	4135.02	5786.5	1901.17	2049.51	1.46329e-08	2258.42	2030.25	5484.02	1871.14	3238.24	2919.97	3492.37	4869.55	5882.99	5087.7	7105.09	3684.02	7321.2	3359.83	0.734699
POS	11.22_463.1041n	HMDB0029251	C25H19O9+	Pinotin A aglycone	Organic compounds	Phenylpropanoids and polyketides	Flavonoids	O-methylated flavonoids	4557.52	3871.63	2110.56	6118.39	5269.05	4103.27	2142.67	3258.19	4011.93	2552.21	2423.11	4803.48	1753.17	2031.8	4999.34	2116.56	670.835	2268.31	944.5	1220.34	2129.13	4546.15	1181.25	4917.66	5008.07	1.46329e-08	890.398	2839.98	5162.64	3163.41	2710.38	3788.4	1923.91	3726.91	966.564	1410.3	3011.68	2523.76	2882.43	2101.45	0.74911
POS	1.28_592.3291n	HMDB0250598	C28H53N2O7PS	3-(N-n-Octadecylcarbamoyloxy)-2-methoxypropyl-2-thiazolinium ethyl phosphate	Organic compounds	Lipids and lipid-like molecules	Glycerophospholipids	-	16125.6	8113.19	5535.95	73847.6	12420.2	19842.3	42065.4	41489.2	29340	4371.23	6952.36	28024.9	6296.63	17105.7	31308.7	4836.43	36377	5262.81	29119.1	24588.7	163726	145396	32641.4	34913.4	7347.29	1.46329e-08	26548.9	30157.4	66586.1	171918	38388.7	18328.2	8121.24	86422.6	25594.1	107608	3529.01	344791	29376.2	99027.8	0.755702
POS	1.07_266.1531n	HMDB0030137	C15H22O4	Adhumulinic acid	Organic compounds	Organic oxygen compounds	Organooxygen compounds	Carbonyl compounds	60749.2	75.4025	215.949	69.639	298.768	625.041	207.683	491.77	594.887	302.827	214.406	359.935	229.147	220.425	228.349	123.961	181.896	159.613	113.428	164.597	286.175	377.586	526.007	166.509	31.5486	306.614	107.222	47.8172	339.323	83.1842	337.117	392.467	236.271	305.981	305.031	70.0654	433.692	1.46329e-08	112.525	112.436	0.712299
POS	1.23_301.0965n	HMDB0029323	C16H15NO5	Citpressine I	Organic compounds	Organoheterocyclic compounds	Quinolines and derivatives	Benzoquinolines	10835.4	13344.3	9772.95	19272.7	19080.8	16845.2	12148.7	16608.3	13176.5	5905.51	8790.31	8721.21	1592.97	2990.23	18699.4	3762.97	8487.18	10353.2	3512.27	10329.4	14687.9	10505.6	10103	17694.6	24985.1	4104.83	8427.02	8304.8	14193.2	29263.4	14001.7	10558.5	13026	6682.91	4823.87	23540	7102.6	17706.7	16681.7	20019.5	1.01579
POS	1.09_266.1166n	HMDB0014383	C15H14N4O	Nevirapine	Organic compounds	Organic nitrogen compounds	Organonitrogen compounds	Amines	259734	235350	228284	300065	398149	317317	598956	441897	343096	266408	421403	271778	450407	522529	368055	402871	399807	554733	428830	459814	437221	481673	443247	449265	443087	420000	416038	523977	368889	381790	430878	640805	425948	531465	459215	476288	510528	481682	568209	364577	1.14371
POS	1.09_228.1735n	HMDB0035881	C13H24O3	11-Hydroxy-9-tridecenoic acid	Organic compounds	Lipids and lipid-like molecules	Fatty Acyls	Fatty acids and conjugates	6717.65	15715.9	11150.1	22003.4	11970.5	7079.12	9739.01	20164.3	11967.9	15580.7	24849.4	10377	12518.5	18224.7	7673.45	10085.6	8944.69	5640.92	12871.5	36217	8987.18	5779.35	17502.6	24746	16872.4	24293.2	14371.6	11759.5	14889.2	17454.7	32932.6	10402	32473.8	7360.48	21165.2	13516.9	7764.5	21318.3	5869.7	23801.7	0.408318
POS	1.30_267.0940n	HMDB0258443	C13H17NO3S	3-[(2-Benzyl-3-sulfanylpropanoyl)amino]propanoic acid	Organic compounds	Organic acids and derivatives	Carboxylic acids and derivatives	Amino acids, peptides, and analogues	8943.83	11486	14621.4	17336.8	15180.1	12956.7	9243.34	11129.9	13526.7	9558.63	8974.23	9122.35	7247.54	9750.08	7406.59	3494.55	5290.41	4143.64	3025.09	4203.29	8378.38	6119.54	6607.15	6089.13	11898.3	1.46329e-08	1272.2	1368.71	1806.44	3164.59	4140	1574.02	2848.53	3208.16	1504.37	5828.08	2522.2	4061.63	4819.19	4980.46	0.790915
POS	1.30_257.1639n	HMDB0013161	C13H23NO4	2-Hexenoylcarnitine	Organic compounds	Lipids and lipid-like molecules	Fatty Acyls	Fatty acid esters	1601.06	716.783	627.291	1193.37	562.6	1636.31	1054.1	732.718	767.674	840.43	801.078	729.334	1047.48	1211.73	925.157	790.697	731.547	601.438	830.365	813.22	890.251	721.076	685.599	1026.12	10019.1	1.46329e-08	977.463	1317.48	965.511	1014.54	1734.72	1468.47	1386.49	1224.65	1035.46	1511.52	1395.71	991.311	936.047	1233.82	0.745224
POS	1.07_132.0580n	HMDB0059602	C9H8O	Indanone	Organic compounds	Benzenoids	Indanes	Indanones	9689.3	6674.36	5873.31	8108.33	11806.3	8639.9	14995.2	12226.1	10441.8	7463.84	11102.9	8075.26	11138.6	14662.9	10281.1	11152.3	12422.1	14044.9	11678.2	12885.5	12002	13394.6	12775	13815.1	12614.7	10495.4	11447.8	15211.5	11365.3	11597.1	12506.4	18484.8	11889.5	14054.5	13174.2	14062.3	14086	14520.7	15338.5	11315.8	1.2155
POS	1.28_452.3635n	HMDB0004198	C31H48O2	Phylloquinol	Organic compounds	Lipids and lipid-like molecules	Prenol lipids	Diterpenoids	521.471	3447.45	2182.55	4797.7	1854.04	1422.4	2635.49	2310.44	2718.33	2608.33	6673.03	2911.95	4706.71	4316.24	2706.11	2463.03	2893.49	1849.97	3964.57	20129.1	4280.67	1733.87	11008.8	10711.9	6013.32	1.46329e-08	3979.48	3214.51	5039.24	7231.23	20927	4104.09	13445.7	3031.68	7213.95	5517.64	3052.85	10342.6	2253.37	10299.8	0.764615
POS	1.07_120.0580n	HMDB0004072	C8H8O	4-Hydroxystyrene	Organic compounds	Benzenoids	Benzene and substituted derivatives	Styrenes	104258	92270.7	89725.7	116340	156192	124387	230004	166662	134593	111442	165672	109863	180800	201577	144655	160898	166744	206960	170049	181764	176134	195903	177516	179259	176986	158238	165254	213172	150022	154687	170874	261796	172418	216743	185178	192286	201576	192435	224499	146581	1.21737
POS	1.07_146.0584n	HMDB0000448	C6H10O4	Adipic acid	Organic compounds	Lipids and lipid-like molecules	Fatty Acyls	Fatty acids and conjugates	12277.7	10921.6	10312.4	14505.9	18366.7	15475.6	27968.3	20822.1	16702.7	12316.8	19352.8	12554.2	19981.2	24796.6	16797.7	19079.5	19083.1	25005.9	19486.3	20718	20425.8	23019.7	21876	22155.8	20620.5	19143.9	19830	25191	18685.5	18388.9	20402.5	32377.2	20316.3	26394.3	21710.6	23244.6	23850.7	23678.2	29583.8	17488.3	1.17893
POS	1.07_161.0847n	HMDB0003447	C10H11NO	Tryptophol	Organic compounds	Organoheterocyclic compounds	Indoles and derivatives	Indoles	21082.5	19554.4	18337.9	22285.5	30107.9	24497.9	44169.6	33940.5	25984	22323.3	31286.3	21813	33176.8	39688.8	28490.5	31468.2	31035.3	40062.8	33166	33678.8	33096.8	38322.3	32582.7	34005.3	32809.3	39054.1	35481.9	39342.8	31256.1	30851.2	33679.5	47792.1	34156.3	40323.5	34496.6	35557.1	38317.5	36825	42563	28355	1.19202
POS	1.11_358.2709n	HMDB0005076	C20H38O5	13,14-Dihydro PGF-1a	Organic compounds	Lipids and lipid-like molecules	Fatty Acyls	Eicosanoids	2100.16	12455.4	4656.47	2351.74	1153.13	1765.07	59.6017	3964.71	3722.8	845.621	1.46329e-08	1368.24	1940.89	2891.97	864.697	410.397	14098.1	1.46329e-08	10694.8	1.46329e-08	689.789	220.434	1412.3	237.817	456.119	31540.7	88.3153	75.192	1.46329e-08	506.983	5553.07	213.052	7512.44	106.412	354.185	121.333	242.176	530.36	266.028	617.435	1.18292
POS	1.13_266.1894n	HMDB0033917	C16H26O3	4-Hydroxy-3-methoxy-2,10-bisaboladien-9-one	Organic compounds	Lipids and lipid-like molecules	Prenol lipids	Sesquiterpenoids	38466.3	24328.5	40381.8	37600.9	62136.2	28082.4	26866.5	43441.7	54886.6	29888.7	43824.9	41387.1	20107.6	16013.6	27212.2	28414.6	24553.3	17031.9	18757.8	28519	40341.5	32136.8	35473.5	42307.6	55351.4	25118.9	34761	42933	23995.4	48819	33495.8	25736	39470.4	19223.4	45410.6	32282.5	24769	14084.8	25810.1	49562	1.08299
POS	1.11_94.0422n	HMDB0000228	C6H6O	Phenol	Organic compounds	Benzenoids	Phenols	1-hydroxy-4-unsubstituted benzenoids	11211.4	226.362	379.134	375.959	535.119	461.944	362.627	831.495	538.373	435.975	355.107	242.267	258.372	438.452	304.596	678.898	414.333	221.74	455.731	523.688	647.038	765.327	545.194	383.57	602.444	1.46329e-08	414.434	861.934	341.344	634.325	708.478	720.577	452.415	656.133	631.273	548.814	477.866	371.32	583.269	322.672	0.733479
POS	7.82_938.5630n	HMDB0274675	C47H88O14P2	PGP(a-21:0/20:3(6,8,11)-OH(5))	-	-	-	-	94789.5	71300.1	88544.9	157010	86499.2	105542	89708.8	61392.6	94202.7	103935	51330.9	119485	217300	101185	169628	121637	103014	90379.1	108062	108744	85552.5	181908	68944.3	128474	97418.6	1.46329e-08	79271.7	65687.5	103059	74125.1	76671.3	120851	72683.2	117706	66428.6	92987	69215.2	28993.9	65967.5	85683.8	0.780316
POS	1.15_475.2393n	HMDB0242368	C29H34ClN3O	(1S-Endo)-5-(4-Chloro-3-methylphenyl)-1-((4-methylphenyl)methyl)-N-(1,3,3-trimethylbicyclo(2.2.1)hept-2-yl)-1H-pyrazole-3-carboxamide	Organic compounds	Organoheterocyclic compounds	Azoles	Pyrazoles	49253.8	111358	75182.3	98080.9	87710.7	113155	147658	67913.9	56875.7	132768	107203	107366	228126	233901	146456	175959	223370	157615	179459	126203	106168	140160	153821	127083	87511.9	64202.3	121681	92788.5	88645.9	90386	64764.9	129826	73501.9	215362	95563.1	108947	147645	167732	145243	108267	1.20164
POS	4.24_358.0968n	HMDB0001416	C11H23N2O7PS	Pantetheine 4'-phosphate	Organic compounds	Organic acids and derivatives	Carboxylic acids and derivatives	Amino acids, peptides, and analogues	10384.1	8650.88	10070.3	7423.78	8807.19	8512.07	8746.17	9572.68	8352.32	10604.3	9608.07	9963.24	15278.1	16613.6	11648.6	14811	17591.3	14386	17517.5	14451.6	13879.8	15614.9	15768.2	11921.5	10441.5	22435.3	25778.6	19432.4	20870.3	19755.7	16184.1	19854.6	17048	24710.7	17632.7	19456.6	16299.5	15770.9	14510.6	13935.3	1.52292
POS	13.13_237.0861n	HMDB0013639	C9H19NO2S2	8-[(Aminomethyl)sulfanyl]-6-sulfanyloctanoic acid	Organic compounds	Lipids and lipid-like molecules	Fatty Acyls	Fatty acids and conjugates	3371.88	2396.61	5531.69	4202.86	5579.41	5415.91	3809.84	3290.94	11589.2	3206.21	4947.54	1404.98	4798.01	1347.38	3503.86	2363.31	1801.7	3170.6	2919.31	3933.98	3990.97	732.233	3793.15	2350.43	3131.97	9533.83	4727.2	7094.45	5139.22	3730	1743.17	1491.34	3119.25	2646.85	8440.27	4508.41	1926.69	2815.86	4929.75	4647.82	0.728334
POS	14.29_131.0588n	HMDB0000725	C5H9NO3	4-Hydroxyproline	Organic compounds	Organic acids and derivatives	Carboxylic acids and derivatives	Amino acids, peptides, and analogues	354729	281138	372513	497061	445657	371413	389278	445484	670562	526219	339149	322611	413558	175286	425952	266534	179581	283857	240276	323453	395279	598488	343756	889575	578078	52787.8	67139.3	524831	807530	892723	574162	545002	591542	506345	951265	597557	802413	460602	821395	773844	1.23311
POS	1.09_328.1900n	HMDB0061062	C18H24N4O2	7-hydroxygranisetron	Organic compounds	Organoheterocyclic compounds	Benzopyrazoles	Indazoles	20955.7	226.412	254.811	402.27	176.079	1.46329e-08	50.6513	100.106	266.54	0.189886	1.46329e-08	217.582	72.9633	1.46329e-08	59.8196	1.46329e-08	963.385	59.1999	381.669	1.46329e-08	1.46329e-08	1.46329e-08	1.46329e-08	40.5062	380.848	615.66	59.0776	37.3256	609.278	43.5285	593.512	45.4579	494.955	1.46329e-08	745.625	34.2288	1.46329e-08	229.142	881.317	1.46329e-08	0.663437
POS	1.11_386.1631n	HMDB0258919	C24H22N2O3	Tetramethylrhodamine	Organic compounds	Organoheterocyclic compounds	Benzopyrans	1-benzopyrans	1447.31	3010.75	234.548	3846.78	2944.59	2913.24	10700.3	8866.82	4874.88	1261.19	2134.72	2590.36	3195.13	6996.84	4087.77	3128.29	4797.73	6950.43	6323.06	2102.06	1233.17	1165.2	1565.16	7473.25	443.075	1.46329e-08	2782.97	6271.06	2349.99	8319.37	5299.37	8893.31	6654.61	9909.19	8770.81	8903.56	6228.31	5391.51	4973.81	5766.99	0.741131
POS	14.29_292.0920n	HMDB0015109	C10H16N2O8	Edetic Acid	Organic compounds	Organic acids and derivatives	Carboxylic acids and derivatives	Tetracarboxylic acids and derivatives	4.4438e+07	3.37417e+07	4.66784e+07	6.49308e+07	5.89332e+07	4.8151e+07	4.93638e+07	5.56844e+07	8.24383e+07	6.19943e+07	4.44481e+07	3.91918e+07	5.15365e+07	1.78785e+07	5.58934e+07	3.2792e+07	1.98127e+07	3.65733e+07	2.81472e+07	4.18722e+07	4.96415e+07	7.43741e+07	4.19286e+07	1.10767e+08	7.82549e+07	2.77068e+06	5.06891e+06	6.71639e+07	1.01696e+08	1.13476e+08	7.28473e+07	7.2817e+07	7.652e+07	6.48233e+07	1.19293e+08	7.83446e+07	1.03941e+08	6.13529e+07	1.02386e+08	9.67494e+07	1.14041
POS	1.21_363.2789n	HMDB0013630	C22H37NO3	20-HETE ethanolamide	Organic compounds	Organic nitrogen compounds	Organonitrogen compounds	Amines	413.567	1078.13	907.839	1114.33	399.918	614.077	1194.97	1624.29	947.357	1409.07	2127.39	1458.99	2591.81	2491.26	1016.76	1253.12	1256	953.372	2002.4	3956.96	1137.97	646.123	2927.77	3921.42	3082.58	1.46329e-08	2114.86	1734.68	1813.64	2670.84	6716.77	2678.47	4669.77	1123.82	4029.31	3546.24	1733.78	5075.32	698.901	2177.9	0.763026
POS	5.36_886.5599n	HMDB0254954	C43H78N6O13	Muroctasin	Organic compounds	Organoheterocyclic compounds	Azoles	Imidazoles	1.46329e-08	277.044	1648	3819.91	10142.5	2401.86	2512.9	1413.15	5254.52	2044.65	5227.66	1137.22	254.995	1.46329e-08	148.018	253.673	1.46329e-08	7436.82	1.46329e-08	6647.59	699.854	1.46329e-08	1245.8	2207.85	5557.51	1.46329e-08	235.192	3796.41	1957.67	531.546	202.337	22392.9	683.059	242.503	3948.67	7743.46	828.36	3614.73	30698.8	1698.38	0.855037
POS	1.03_432.3623n	HMDB0035194	C28H48O3	beta-Tocopheryl quinone	Organic compounds	Lipids and lipid-like molecules	Prenol lipids	Diterpenoids	24385.5	21965.4	39487.2	38683.7	68327.4	30743.1	26987.8	78617.3	72118	33882.9	55225.8	44122.3	15963	10867.5	29548.9	15629.6	9142.96	14811	8328.29	27364.7	33092.8	13904.2	23505.1	27104.3	42935.2	15567	23128.5	32153.3	29437.6	40064.4	22311.9	21612.8	40212.3	10187.6	41563.5	27085.1	25868.5	8744.51	24590.2	35386.1	0.920946
POS	1.03_590.4569n	HMDB0294813	C36H62O6	DG(13:0/20:3(5Z,8Z,11Z)-O(14R,15S)/0:0)	-	-	-	-	43137.4	69246.5	153867	117768	116878	99158	76850.5	193387	170493	73060.8	141598	138522	45443.4	45447.3	115851	92865.4	49563.6	36627.6	43883.1	63516.6	60946.4	207424	94354.4	57762.8	108469	101867	106868	136034	89223.7	80083.4	96842	85570.5	118925	58398.7	107998	74020	122720	33593	100717	146637	0.705735
POS	3.79_136.0393n	HMDB0304171	C7H6NO2-	4-aminobenzoate	Organic compounds	Benzenoids	Benzene and substituted derivatives	Benzoic acids and derivatives	353436	380040	346395	408532	646169	516191	579558	471148	817543	417547	240595	105541	302467	14693.3	722363	14015.7	17559.2	674080	403522	418513	625244	1.72492e+06	672934	886154	1.03596e+06	12097.5	322334	863117	340375	537245	2.50201e+06	1.27868e+06	528386	633126	658766	404097	65820.1	526095	19965.5	1.32378e+06	0.875509
POS	7.36_189.0799n	HMDB0014970	C11H11NO2	Phensuximide	Organic compounds	Organoheterocyclic compounds	Pyrrolidines	Phenylpyrrolidines	1896.87	1170.84	2201.8	2753.92	2938	3103.82	1097.28	1279.09	4450.56	2179.55	2357.7	1998.24	2680.04	3353.84	2220.1	2012.8	3481.9	1462.32	1948.22	1698.09	3105.21	2236.56	2162.98	1644.67	2818.8	2309.37	1815.08	4617.77	2479.13	3321.1	1482.86	1829.81	1117.01	5462.68	1887.45	3792.68	2523.11	1980.94	4044.79	2248.99	0.488104
POS	1.28_307.2161n	HMDB0014341	C18H29NO3	Betaxolol	Organic compounds	Benzenoids	Phenols	Tyrosols and derivatives	265.361	728.602	400.22	610.857	322.545	476.516	823.896	674.956	362.145	766.597	585.754	303.366	745.573	856.172	593.068	547.887	858.254	739.542	778.302	730.047	551.8	539.074	590.869	892.043	875.959	325.386	472.962	567.233	610.88	509.376	790.662	3117.81	1074.32	1185.27	943.54	980.988	876.016	956.317	706.373	469.902	1.40641
POS	1.17_420.2166n	HMDB0251103	C24H28N4O3	DGAT-1 inhibitor 2	Organic compounds	Organoheterocyclic compounds	Diazines	Pyrimidines and pyrimidine derivatives	6510.8	8996.96	7363.42	7373.02	8551.67	9242.53	10822.4	9548.26	7501.23	9181.23	9426.83	9671.76	12150	12658.5	9995.75	12224.7	14614.8	12800.5	14190	9460.23	12636.4	10564.3	10518.6	9782.02	10014.8	1.46329e-08	10301.9	10052.6	9403.35	8743.87	11056.8	12362	9993.42	12742.3	11138.1	11063.4	11006.7	11585.7	10554.9	10096	0.760334
POS	1.30_582.2507n	HMDB0001008	C33H34N4O6	Biliverdin	Organic compounds	Organoheterocyclic compounds	Tetrapyrroles and derivatives	Bilirubins	84547.8	165977	178632	219774	236949	228979	139507	161768	194920	116239	106472	122563	49994.6	81125	328473	71341	215277	163219	133363	156069	235960	123193	126957	287589	270613	241.575	93926.9	76129.3	185053	318937	125077	119950	460631	98763	84751.2	219999	104135	211101	863650	181491	0.679217
POS	14.93_132.0905n	HMDB0000214	C5H12N2O2	Ornithine	Organic compounds	Organic acids and derivatives	Carboxylic acids and derivatives	Amino acids, peptides, and analogues	213150	232958	214811	255279	260191	263107	162838	159453	274984	228220	226736	305360	252912	215821	254704	302095	247088	197115	210631	260673	395979	415788	281508	238866	250928	458129	320869	423351	217165	494152	148872	203273	150835	176041	234782	184320	252799	297485	429126	256430	1.88269
POS	1.21_264.1738n	HMDB0032090	C16H24O3	12-Oxo-2,3-dinor-10,15-phytodienoic acid	Organic compounds	Lipids and lipid-like molecules	Fatty Acyls	Eicosanoids	1305.22	819.28	1205.89	1098.88	2164.64	1128.45	1010.46	2114.81	1947.63	859.92	1667.34	1666.3	420.105	443.297	894.736	986.289	706.555	291.962	542.791	1029.05	1641.43	1495.24	1474.2	1022.7	2353.52	1294.16	1437.82	1631.32	1718.55	1651.08	1281.94	1590.17	1373.57	831.389	1874.84	1156.37	696.061	173.746	793.18	2412.41	1.10041
POS	1.07_280.1323n	HMDB0240284	C16H16N4O	Hydroxystilbamidine	Organic compounds	Phenylpropanoids and polyketides	Stilbenes	-	165524	142283	116528	181347	256987	177477	358526	275148	221145	160871	247410	153355	256499	348756	216788	253056	273824	360217	261735	301652	248771	291183	276740	305920	264425	256286	267805	329616	267574	243820	277098	424282	266707	334351	285964	328825	325337	317619	391917	232221	1.17579
POS	1.05_134.0737n	HMDB0034107	C9H10O	Chavicol	Organic compounds	Benzenoids	Phenols	1-hydroxy-2-unsubstituted benzenoids	71037.2	53891.7	46418.1	69074.8	99365.3	70093.9	136093	106170	88626.8	64242	95890.4	64072.2	94391	130823	87080.7	96851.7	106494	132698	99548.8	112613	100908	118169	110886	124926	105645	93486.6	103454	134342	105328	101506	113561	171052	106427	127985	113916	130343	128766	122457	150520	93276.2	1.2391
POS	12.38_251.1018n	HMDB0000101	C10H13N5O3	Deoxyadenosine	Organic compounds	Nucleosides, nucleotides, and analogues	Purine nucleosides	Purine 2'-deoxyribonucleosides	20800	8540.03	15631.7	20805.4	17427.9	17696.7	13572.7	8890.72	30953.4	14335.2	21501	6108.6	12418.4	3352.86	16920.5	7490.02	1045.07	8052.72	6614.57	9796.6	11558.6	3213.68	12357.4	12576.5	12249.9	44810.2	26753.4	27287.5	25251.2	13656.9	8031.91	12615.8	7720.64	9978.65	95378.1	21634.9	4092.07	10626.5	16012.7	10472.3	0.889542
POS	1.28_392.2942n	HMDB0000361	C24H40O4	3b,7a-Dihydroxy-5b-cholanoic acid	Organic compounds	Lipids and lipid-like molecules	Steroids and steroid derivatives	Bile acids, alcohols and derivatives	510.96	882.997	1680.24	496.007	640.836	1953.52	585.889	334.468	566.636	450.544	2463.32	614.845	311.294	673.183	232.663	1159.43	551.291	813.136	1303.43	781.203	2144.25	1263.21	480.371	1578.49	1539.56	200.186	995.529	449.6	751.72	1533.28	491.75	1723.23	990.678	581.976	680.497	1510.56	526.46	1443.95	651.873	1719.59	0.709747
POS	1.28_208.0858n	HMDB0000684	C10H12N2O3	L-Kynurenine	Organic compounds	Organic oxygen compounds	Organooxygen compounds	Carbonyl compounds	1970.34	2292.28	2238.43	3348.65	2076.54	2553.38	2146.62	2523.2	2111.2	2024.08	2369.78	2100.46	2294.17	3505.31	2307.39	2012.29	2120.5	2176.68	1616.52	1935.51	2209.38	1977.12	2323.11	2375.21	2230.09	227.768	1830.56	1803.61	1978.28	2247.39	2845.51	2161.56	2012.27	1988.87	2345.48	2225.76	1829.22	2089.93	1947.33	2236.36	0.714989
POS	1.03_468.3471n	HMDB0258186	C27H48O6	Scymnol	Organic compounds	Lipids and lipid-like molecules	Steroids and steroid derivatives	Bile acids, alcohols and derivatives	2919.75	661.381	21889.3	8258.71	15697.1	6974.03	2638.94	19682.9	20049.3	11042.3	6979.14	12792.5	3155.1	1940.33	17671.3	3934.08	3319.95	3869.97	2858.63	11899.4	2057.43	14872.3	6119.24	7013.79	13560.8	6451.92	5293.01	5308.53	12892.5	6743.42	6996.48	3843.76	13546.5	2881.57	30520	7454.18	40871.1	5998.43	14894.4	6659.81	0.754944
POS	1.30_415.3101n	HMDB0242073	C26H41NO3	N-Eicosapentaenoyl Isoleucine	-	-	-	-	1405.42	8968.14	9808.98	200.176	20529	6475.92	0.654886	15592.1	3052.84	42.2436	743.149	138.962	30.0159	4504.08	543.875	1366.21	1733.06	3202.35	1054.47	7675.53	3115.1	4558.02	37.1102	9539.97	11411.3	1.46329e-08	748.283	1217.26	83.8473	233.106	40.558	8323.53	1380.18	4343.9	13236.8	7979.88	12642.1	2689.72	2433.8	26105.6	0.710453
POS	1.03_480.3469n	HMDB0034081	C28H48O6	Brassinolide	Organic compounds	Lipids and lipid-like molecules	Steroids and steroid derivatives	Steroid lactones	34200.3	30271.1	64354.8	49519.8	74017.1	41366.9	23313.2	66720	78676.1	40734.5	65406	64385.6	15190.9	9405.57	54534.5	31265.7	25547.4	19021.7	14336.1	38732.7	42201.3	40907.5	34900.9	37326.4	53261.5	47855.6	39937.7	47818.1	42382.2	51217.3	37907.6	33550.6	55738.7	15792.6	52297.4	45308.8	39407	57673.7	51189.9	57122	0.96194
POS	12.32_520.1002n	HMDB0245555	C27H20O11	2',7'-Bis-(2-carboxyethyl)-6-carboxyfluorescein	Organic compounds	Organoheterocyclic compounds	Benzopyrans	1-benzopyrans	13823.4	14968.4	16292.4	13509	20965.1	15894.5	10365.5	12117.2	18946.2	11595.8	12809.8	11339.6	16485.6	12538.6	13532.9	16084.9	14877.9	12127.6	16084.1	16242.2	20290.7	14101.4	12451.6	15668.5	15028.6	50992.4	31340.9	45304.5	24609.6	19260	5264.68	11104.2	12536.2	12282.1	13508.6	11222.6	10668.5	7507.49	14487.2	10254.5	2.0697
POS	8.65_448.2221n	HMDB0252699	C24H28N6O3	Gepotidacin	Organic compounds	Organoheterocyclic compounds	Pyranopyridines	-	3885.62	3810.65	231.877	10948.3	9164.58	36184.9	1353.47	1644.17	1995.29	5132.11	4072.75	12331.6	308553	547.441	18646.4	1047.15	801.182	714.149	417.824	19742	13708.2	7635.33	55483.5	5681.89	14460.4	1.46329e-08	579.254	456.694	3804.32	136617	24530.3	5293.33	11586.4	20709.3	5594.98	36394.6	77845.4	6599.79	238170	10198.3	0.737067
POS	1.28_325.2269n	HMDB0014443	C19H27N5	Dapiprazole	Organic compounds	Organoheterocyclic compounds	Diazinanes	Piperazines	586.604	796.23	1044.76	2753.67	1298.59	845.607	918.865	904.845	910.872	1260.52	1261.02	1100.13	843.231	525.693	601.8	703.204	628.572	655.584	411.04	982.812	1071.26	923.233	1151.56	889.411	2974.31	1.46329e-08	830.005	974.098	884.745	1231.36	887.264	10413.3	763.425	497.225	3657.51	838.531	931.67	817.044	634.01	1366.21	0.726894
POS	1.17_430.1822n	HMDB0032622	C20H30O10	Phenethyl rutinoside	Organic compounds	Organic oxygen compounds	Organooxygen compounds	Carbohydrates and carbohydrate conjugates	5853.89	10275.5	7430.5	12594.8	8191.24	14237.3	12841.2	8452.14	5262.74	11566.3	13106.9	13852.1	19266.3	21652	17304.6	17676	20088.2	19655.8	19896.1	11330.2	14331.3	19615.7	18935.1	11951.8	12540.2	1.46329e-08	10672.3	7287.55	9148.17	11541.7	6704.11	13093.8	9172.85	24539.6	11331.2	11399.8	20052.9	13090.3	15472.8	15386.7	0.777935
POS	1.34_370.2216n	HMDB0094680	C16H34O9	Octaethylene glycol	Organic compounds	Organic oxygen compounds	Organooxygen compounds	Ethers	40684.9	40336.5	32612.5	28357.1	28524.2	31590.8	37525.7	36741.8	31561.8	38587.4	35698.7	34648.7	47827.6	48422.2	49035.1	51612.1	50356.5	43491.5	50038.9	36763	36761.3	36505.8	40883.6	36567.8	32821.2	129848	35852.6	34179.4	32047	31736.1	37686.4	50201	42230.1	49582	40600.1	34146.3	41143.4	46319.1	42861.1	38126.4	1.09793
POS	10.17_369.1697n	HMDB0251835	C20H23N3O4	Epanolol	Organic compounds	Benzenoids	Phenol ethers	-	3765.66	1.46329e-08	3359.26	1.46329e-08	1.46329e-08	1.46329e-08	1.46329e-08	1.46329e-08	1.46329e-08	1.46329e-08	8626.31	4840.58	5448.93	436.249	1.46329e-08	3295.18	1715.39	3237.13	1577.05	1976.56	4111.83	7132.32	5182.18	16042.7	1.46329e-08	24098.7	9544.57	1.46329e-08	18432.2	6571.85	8787.66	5773.32	2850.91	816.755	10761.3	8955.34	5849.69	14621.4	5238.64	13574.2	1.33203
POS	0.93_630.3582n	HMDB0256341	C39H50O7	Peridinin	Organic compounds	Lipids and lipid-like molecules	Prenol lipids	Terpene lactones	1566.7	3726.84	2321.9	2438.08	3103.38	2545.66	3670.82	3020.33	2362.72	3611.45	3027.35	2745.17	3471.19	4842.15	2383.13	3131.4	4289.34	4803.77	4935.96	4095.35	321.811	2991.81	3291.08	3143.38	2235.18	3188.85	1093.32	1337.06	1771.18	2598.01	3494.09	3402.4	2897.59	3254.6	2421.6	1347.85	4560.71	3343.3	2497.52	3183.39	1.42503
POS	0.95_530.2693n	HMDB0252844	C33H38O6	Glycerol phenylbutyrate	Organic compounds	Lipids and lipid-like molecules	Glycerolipids	Triradylcglycerols	30222.1	43939.9	31137.3	30162.7	41856.5	46593.6	105013	50384.6	32414.3	34960.2	36521	39033.5	70806.7	64316.1	31170.8	65090.3	52875.6	57672.8	48375.8	45374.2	27637.7	47289.9	33106.3	38105	39531.9	68144.1	37458.4	46311	40334	47570.8	36722.1	56552.2	50482.6	51010.7	42020	52381.5	44750.4	47380.2	37628.5	42292.8	0.81352
POS	0.95_438.2788n	HMDB0248451	C28H38O4	Anordrin	Organic compounds	Lipids and lipid-like molecules	Steroids and steroid derivatives	Androstane steroids	1272.74	2161.5	1643.97	964.516	1442.11	1120.22	1574.99	1722.31	1462.65	1945.93	1433.18	1991.33	2561.72	3278.47	1639.19	2099.61	2377.58	2221.21	2875.14	1735.17	437.892	2027.66	1064.93	2091.96	1257.93	2681.68	1249.39	817.129	1247.35	1334.22	1462.93	1999.99	1839.24	1969.74	1969.37	703.669	1839.94	2086.07	1692.32	1396.83	1.24241
POS	3.08_243.2210n	HMDB0246783	C14H29NO2	5-Doxyl	Organic compounds	Organoheterocyclic compounds	Azolidines	Oxazolidines	22122.3	19943.8	18596.4	16012.3	17758.6	18659.2	19746	21137	16626.5	22046	22755	21634.6	26763	30275.1	21209.4	25593.9	34402.4	25876.1	29192.9	22436.7	22992.4	21285	22961.7	20220.7	19783.3	1.46329e-08	24761.7	22119.1	19578.5	19596.7	20184	25183.1	23092.6	26991	21911.4	23888.3	25581.8	26404.6	22229	20995.3	0.759753
POS	16.94_198.0327n	HMDB0013858	C5H12ClN2O2P	3-Dechloroethylifosfamide	Organic compounds	Organic acids and derivatives	Organic phosphoric acids and derivatives	Organic phosphoramides	2.9876e+06	2.56957e+06	2.7901e+06	2.85204e+06	3.05394e+06	2.85497e+06	2.48658e+06	2.50893e+06	3.09567e+06	2.29391e+06	2.79896e+06	2.29982e+06	2.24806e+06	2.05389e+06	2.54777e+06	2.23358e+06	1.84649e+06	2.25481e+06	1.90071e+06	2.07226e+06	2.48357e+06	2.1835e+06	2.27401e+06	2.51349e+06	2.76786e+06	6.11716e+06	2.58331e+06	3.12146e+06	2.55711e+06	2.76253e+06	2.54201e+06	2.85613e+06	2.55478e+06	2.22184e+06	2.72154e+06	2.52176e+06	2.66612e+06	2.62037e+06	2.94929e+06	2.59523e+06	1.25902
POS	5.67_418.1459n	HMDB0031350	C18H26O11	Oleoside dimethyl ester	Organic compounds	Lipids and lipid-like molecules	Prenol lipids	Terpene glycosides	1271.24	3783.65	1.46329e-08	4982.57	516.635	3053.96	6357.17	1.46329e-08	1.46329e-08	460.193	358.075	220.295	238924	689.963	242.22	445.301	349.019	1.46329e-08	9551.76	2592.81	1.46329e-08	1.46329e-08	67142.4	1.46329e-08	505.878	1.46329e-08	1.46329e-08	1.46329e-08	1.46329e-08	1.46329e-08	18047.7	3546.27	7906.5	55348.8	1.46329e-08	9611.27	18781	214.239	1.46329e-08	1.46329e-08	1.37888
POS	3.21_371.3049n	HMDB0005066	C21H41NO4	Tetradecanoylcarnitine	Organic compounds	Lipids and lipid-like molecules	Fatty Acyls	Fatty acid esters	14480.1	19017.6	41803.2	23549.7	40569.8	34500.5	23146.8	25010.1	41314.5	21120.1	15216.3	36271.1	2108.58	10497.2	21325.7	13640.9	12868.2	25101	14332.7	61245.2	30607.5	33867.7	9429.42	26810	44121.2	1.46329e-08	9594.91	6163.35	42197.4	34510.2	32784.9	28022.7	24710.1	24590.6	13904.9	42088.6	27794.7	32731.3	29021.8	16909.2	0.729524
POS	0.95_526.3319n	HMDB0035386	C32H46O6	(24E)-3alpha-Acetoxy-15alpha-hydroxy-23-oxo-7,9(11),24-lanostatrien-26-oic acid	Organic compounds	Lipids and lipid-like molecules	Prenol lipids	Diterpenoids	9264.77	12706.1	10760.6	7489.7	10004.3	10648.2	13212.9	13061.9	8801.4	12954.6	11537.4	11530.7	12602.7	17230.8	10278.4	14440.3	18488.4	13284.2	15573.2	12752.7	6555.68	11595.4	11995.9	11288	9158.28	15227.2	9207.15	8851.45	10357.7	10732.6	11468.8	13202.1	13471.4	13669.8	10082.4	9261.78	13851.6	14595.8	10453.5	10609.8	1.2568
POS	9.89_780.2449n	HMDB0001196	C28H50N2O19P2	N,N'-Diacetylchitobiosyldiphosphodolichol	Organic compounds	Organic oxygen compounds	Organooxygen compounds	Carbohydrates and carbohydrate conjugates	65423.6	1.46329e-08	58130.6	1.46329e-08	1.46329e-08	1.46329e-08	1.46329e-08	1.46329e-08	1.46329e-08	1.46329e-08	86851.6	59019.4	60121.4	140083	1.46329e-08	66916.9	126723	93277.2	108766	49180.5	55871.3	73017.4	76113.5	49291.6	1.46329e-08	206258	40017.7	1.46329e-08	71336.4	72716.4	52226.8	67431.2	58326.8	68942.5	64480.7	86268.2	65765.2	90257.4	77456	58759.2	1.32997
POS	5.69_519.3344n	HMDB0010386	C26H50NO7P	LysoPC(18:2(9Z,12Z)/0:0)	Organic compounds	Lipids and lipid-like molecules	Glycerophospholipids	Glycerophosphocholines	155320	136770	171443	100348	36643.3	78577.2	176710	93659.9	34586.6	167546	146712	283150	107700	84817.3	163739	134717	85107.3	273109	138588	150256	90469.3	374681	187702	114754	59279.4	411559	103046	62174.2	381501	108353	231264	126512	63450.9	75785.2	233147	96533.4	89568.5	119347	33263.8	91332.9	0.917391
POS	0.95_516.2536n	HMDB0015628	C25H36N6O4S	Udenafil	Organic compounds	Benzenoids	Benzene and substituted derivatives	Benzenesulfonamides	5532.69	6177.01	4556.23	5824.98	8269.24	7530.7	17752.5	6554.08	5598.02	5105.09	6989.14	6490.45	10566.4	13492.2	5386.01	14041.6	10385	10610.9	7548.89	6289.96	5680.84	4417.18	4954.47	6802.5	6355.47	5940.47	6862.63	8242.21	7902.26	7796.62	5934.16	10242.6	9145.59	6051.67	7784.59	9834.41	6734.5	8206.1	18328.2	6174.86	0.937604
POS	5.88_467.3034n	HMDB0010379	C22H46NO7P	LysoPC(14:0/0:0)	Organic compounds	Lipids and lipid-like molecules	Glycerophospholipids	Glycerophosphocholines	140476	153880	70237.7	245126	229793	165610	219413	108286	175455	119368	419038	630125	85658.4	119862	146879	109554	48284.1	267725	86210.4	191061	310531	364599	262581	177055	269477	90129.8	401139	399142	532017	431209	169426	512398	147274	81041.3	465157	408889	173264	142473	257029	224391	1.3266
POS	10.10_405.0980n	HMDB0014827	C18H19N3O6S	Cephaloglycin	Organic compounds	Lipids and lipid-like molecules	Steroids and steroid derivatives	Hydroxysteroids	21474.3	12392.4	15283.7	21277.4	11552.6	13658.6	13804.5	8455.66	13392.7	12105.4	10720	9305.88	9908.65	4221.45	13494.7	6151.84	3400.44	7729.07	4338.37	4625.22	6979.19	7328.5	6957.81	6776.53	7578.04	2921.98	18726.2	19185.6	13263.6	9211.64	5532.66	7537.21	4559.41	4395.7	9518.74	6885.23	2691.12	1859.14	4701.23	3343.96	1.63706
POS	0.84_140.0480n	HMDB0031735	C7H8O3	Ethyl maltol	Organic compounds	Organoheterocyclic compounds	Pyrans	Pyranones and derivatives	552.483	535.139	2317.85	273.865	130.843	497.16	46.2371	1875.37	611.68	1529.67	1493.39	502.029	75.8356	120.36	1.46329e-08	4911.24	1.46329e-08	24.3756	61.8989	67.2161	822.489	524.159	749.345	364.039	272.804	328.667	2048.74	454.591	66.1633	598.82	42.5726	88.3937	857.522	1445.49	51.4424	163.551	16.8915	56.7897	184.074	1028.29	0.76846
POS	2.77_299.2836n	HMDB0000252	C18H37NO2	Sphingosine	Organic compounds	Organic nitrogen compounds	Organonitrogen compounds	Amines	40613.3	41417.1	33972.5	28632.4	33665.4	28576.4	38059	37683.5	30285.6	38053.2	37631.5	39585.4	46363.3	56296.4	36310	45537	55005.1	45269.2	53839.3	38715.8	27906.4	37330.2	39274.3	35924.6	28943.3	12071.8	40057.4	32921.3	31226.6	34117.3	36886.3	39996.2	39947.4	45636.5	35967.8	32842.4	41283.9	43618.7	35389	37615.2	1.08444
POS	6.24_132.0792n	HMDB0000624	C6H12O3	D-Leucic acid	Organic compounds	Lipids and lipid-like molecules	Fatty Acyls	Fatty acids and conjugates	1072.65	946.26	659.669	350.676	305.964	306.656	745.624	801.493	143.112	889.104	620.062	854.173	1129.96	1207.85	990.875	1066.1	1090.41	959.235	1270.19	925.122	790.542	776.785	820.196	817.825	517.773	1.46329e-08	795.75	661.121	728.9	498.11	784.628	799.214	894.896	1202.54	722.953	739.007	907.642	939.588	488.538	642.414	0.778443
POS	1.54_138.0436n	HMDB0000301	C6H6N2O2	Urocanic acid	Organic compounds	Organoheterocyclic compounds	Azoles	Imidazoles	40092	13405.2	10523.2	14508	10456.6	19208.5	9344.94	13535.3	7066.75	94875.2	27190.9	12681	29258.9	14453.7	25892	12574.5	24381.2	13417.6	13422.8	22719.8	12561.6	15787.3	25481.3	14152.8	11226.9	6816.46	11040	19975.3	34272.3	12682.8	11046.5	16227.2	23462.8	21832.3	52895.1	14390.6	25790.3	11387.2	26085.4	8501.05	0.348447
POS	10.45_279.1331n	HMDB0037844	C11H21NO7	N-(1-Deoxy-1-fructosyl)valine	Organic compounds	Organic acids and derivatives	Carboxylic acids and derivatives	Amino acids, peptides, and analogues	76745.7	33364.8	63482.9	66592	53463	56496.1	43410	45243.7	85613.4	38190.1	54834.3	9872.8	31923.7	13997.1	64030.4	13507.3	4445.66	17598.6	22322.4	34045	37643.3	11231	29642.7	57278.7	54771	274087	63894.6	80649.5	77396.3	41263.1	22006.8	30170	22641.2	32681	129487	48242.4	16027.1	62705.9	33707.8	31332.6	1.04194
POS	0.95_488.2221n	HMDB0015000	C23H32N6O4S	Vardenafil	Organic compounds	Benzenoids	Benzene and substituted derivatives	Benzenesulfonamides	2873.89	4491.88	2419.23	3883.79	6221.01	5982.37	12718.1	5428.15	4345.63	3796.22	4428.03	4125.12	8267.88	11386.7	3720.16	7142.77	7370.77	7751.81	5671.33	4216.75	3829.21	2913.96	3174.17	5110.36	5115.7	4837.71	4155.03	5914.33	5228.67	6228.76	4292.43	6846.33	6284.81	5203.85	5524.1	7624.01	6374.19	8245.79	5222.28	3917.66	0.892406
POS	3.04_399.3364n	HMDB0000222	C23H45NO4	Palmitoylcarnitine	Organic compounds	Lipids and lipid-like molecules	Fatty Acyls	Fatty acid esters	54253.3	63526.6	66094.2	81508.7	126577	88778.8	62973.7	67583.8	94195.6	73665.7	84665.1	158460	24710	34529	58688.4	71749.6	53365.1	82065.9	51667.6	108815	60571.9	136974	53299.1	96132	110286	1.46329e-08	52436.1	44849.7	100596	90368.7	109136	71422.2	69054.1	58540.1	70016.8	103964	68703	81614	152965	57709.7	0.743743
POS	2.95_425.3521n	HMDB0005065	C25H47NO4	Oleoylcarnitine	Organic compounds	Lipids and lipid-like molecules	Fatty Acyls	Fatty acid esters	69043.3	95263.8	87161.4	130001	156174	149981	89631.3	151349	124956	108183	101687	242368	38058.2	67204.6	111891	128507	79576.7	145629	89228.3	181551	72940	244097	71241.6	155423	176503	1.46329e-08	63240.5	63852.6	147102	116797	217509	118800	111964	92249.6	75109.4	112011	125996	196199	283691	87369.2	0.742228
POS	2.95_427.3678n	HMDB0000848	C25H49NO4	Stearoylcarnitine	Organic compounds	Lipids and lipid-like molecules	Fatty Acyls	Fatty acid esters	12084.4	12639.3	20151.8	18020.3	26603.2	16065.1	12417.9	17701	23650.7	22735.1	20508	33401.5	2285.52	4624.57	17539.3	16658.7	11161.7	18198.1	10707.2	25116.1	7687.63	43035.1	11865.3	25538.8	21604.7	1.46329e-08	7310.42	9925.88	20878.9	12184.1	25166	17324.6	12533.8	10922.1	20920.2	14614.6	12390.7	17714.4	33990.3	11439.2	0.736732
POS	0.99_404.1407n	HMDB0254364	C20H24N2O5S	N-((1,2,3,5,6,7-Hexahydro-s-indacen-4-yl)carbamoyl)-4-(2-hydroxypropan-2-yl)furan-2-sulfonamide	Organic compounds	Benzenoids	Indanes	-	7751.32	9360.73	5799.64	9088.47	19369.4	13551.5	36637.8	10341.5	11025.6	6904.43	13927.5	9589.96	19789.2	29934.8	10604.5	27452.1	18390.7	27031	14204.7	10702.3	14788.3	6384.42	8505.76	12429.4	13022.3	11854.1	12894.1	12805.9	15620.3	19673.5	11739.4	18699.8	14522.9	12367.4	14439.2	19323.2	15386	17962.8	12630.8	8295.27	0.733995
POS	0.97_504.2170n	HMDB0253271	C23H32N6O5S	Hydroxyhomo Sildenafil	Organic compounds	Benzenoids	Benzene and substituted derivatives	Benzenesulfonamides	2878.67	5011.1	1540.99	5276.23	8183.94	7289.06	20462.9	4369.19	6554.22	3495.03	6421.42	4243.19	9283.15	16216.8	3469.08	12002.1	7990.61	12097.7	4265.45	5395.03	7242.32	2104.7	2466.25	4829.85	6388.16	3885.73	4860.71	6655.86	8555.48	8999.19	4986.15	6897.31	6579.52	3893.5	6900.7	10752.8	7999.61	9150.02	4246.1	1959.4	0.510156
POS	0.97_432.1722n	HMDB0253398	C22H28N2O5S	Ilepatril	Organic compounds	Organic acids and derivatives	Carboxylic acids and derivatives	Amino acids, peptides, and analogues	8698.61	13255.2	7647.04	11870.9	24917.3	17037.6	47440.4	12212.5	14486.8	9670.68	19892.5	11574.3	25686.8	39212.2	12126.2	37211.1	27068.3	31988.2	17173.3	13729.2	16910.2	9081.91	8766.22	14441.6	14976.2	16554.1	15160.1	15848.1	19613.1	25770.7	13456.7	21442.5	18384.2	15790.6	16500	25538.7	17633	19539.9	14896.8	10961	0.757551
POS	0.97_222.1994n	HMDB0004305	C15H26O	Farnesol	Organic compounds	Lipids and lipid-like molecules	Prenol lipids	Sesquiterpenoids	1494.18	2541.12	2691.3	1608.54	1558.42	1144.75	1326.87	2303.08	2265.28	2365.8	2169.77	2135.64	1861.83	2669.4	1443.44	1410.46	2045.94	1517.02	2195.4	2885.83	2279.74	1542.94	2308.37	1566.98	1623.29	4071.08	2148.8	1487.3	1764.34	1680.3	1679.82	1677.01	2214.49	1544.39	2067.19	2321.45	2370.48	2974.56	1840.35	3075.21	0.876379
POS	0.97_546.2643n	HMDB0034352	C33H38O7	Morellinol	Organic compounds	Lipids and lipid-like molecules	Prenol lipids	Quinone and hydroquinone lipids	2565.74	4401.09	1707.56	4161.47	7342.88	5533.3	17000	4263.9	5621.18	2306.92	5760.34	3573.19	7090.31	14253.5	2831	10290.1	8418.07	11187.7	3537.56	4007.09	4561.47	2566.56	2483.6	5749.3	4307.07	3198.1	5321.85	4967.33	6475.79	8649.87	4628.39	5548.02	4278.94	2729.63	5376.05	8647.97	5597.05	4570.38	3262.96	2324.77	0.724038
POS	0.97_254.1894n	HMDB0035780	C15H26O3	8-Hydroxy-4(6)-lactarene-5,14-diol	Organic compounds	Organic oxygen compounds	Organooxygen compounds	Alcohols and polyols	2252.56	2392.4	1103.5	2322.47	1125.96	634.172	1104.21	2006.2	1628.57	1710.99	1380.07	1129.32	1636.46	2921.53	1248.55	1059.61	1249.9	924.522	1750.7	4238.41	923.025	914.222	2303.64	1590.99	1103.96	4543.18	1175.61	825.593	1206.93	1337.99	1803.74	669.399	3978.54	957.315	1694	904.243	1051.09	1410.99	1120.17	2114.52	0.583225
POS	2.28_286.0942n	HMDB0013895	C15H14N2O4	3',4'-Dihydrodiol	Organic compounds	Organoheterocyclic compounds	Azolidines	Imidazolidines	30505.5	51275.7	120085	12366.9	47673.1	190962	58651.1	156857	204874	18095.9	81796.6	5671.9	5937.45	57898.4	7473.5	44418.8	70992.5	10856.5	198092	56331.5	121101	38422.6	117546	284801	110499	1.46329e-08	28008.7	12082	100935	190778	48971.4	33229.4	11973.6	36065.4	52326	132487	157832	283170	80333.3	42080.3	0.73762
POS	0.97_310.2521n	HMDB0245466	C19H34O3	2,4-Dodecadienoic acid, 11-methoxy-3,7,11-trimethyl-, 1-methylethyl ester, (2Z,4E,7S)-	Organic compounds	Lipids and lipid-like molecules	Prenol lipids	Sesquiterpenoids	1806.71	4155.62	2288.46	2165.99	1901.73	1704.44	2344.13	2738.9	2369.39	3104.08	2311.27	2850.86	3234.15	3509.27	2156.55	3052.3	4817.11	3202.6	4513.69	2313.3	2512.83	2834.33	3115.99	2767.35	1920.47	4085.63	2804.29	2499.65	1814.84	2372.87	2435.21	3517.9	3309.74	3385.85	2808.19	2627.29	4248.96	3722.26	3314.89	2943.85	1.22412
POS	5.60_523.3658n	HMDB0010384	C26H54NO7P	LysoPC(18:0/0:0)	Organic compounds	Lipids and lipid-like molecules	Glycerophospholipids	Glycerophosphocholines	4.1514e+06	3.58088e+06	3.67361e+06	2.1723e+06	1.71143e+06	1.38548e+06	5.72241e+06	4.57318e+06	2.36459e+06	6.0472e+06	3.54394e+06	1.02347e+07	3.36546e+06	3.26915e+06	3.7044e+06	5.20641e+06	3.08921e+06	5.31369e+06	3.2662e+06	6.90089e+06	2.20166e+06	7.18748e+06	5.55792e+06	4.91478e+06	1.99501e+06	2.47892e+06	3.31211e+06	2.04934e+06	3.26584e+06	2.02225e+06	4.35151e+06	7.4722e+06	4.1242e+06	3.83996e+06	4.14957e+06	3.8812e+06	5.20301e+06	4.48855e+06	2.8621e+06	2.66723e+06	0.719743
POS	0.97_556.2883n	HMDB0255962	C29H40N4O7	Omadacycline	Organic compounds	Phenylpropanoids and polyketides	Tetracyclines	-	3419.87	2635.17	1735.46	3149.32	8623.15	6136.67	9434.06	3348.94	3957.19	2168.83	4741.74	1703.6	4868.36	7151.8	1307.43	5971.7	2838.75	9188.54	5361.1	4636.74	2954.08	2150.09	2995.42	2747.32	5066.82	3730.19	3545.28	5669.98	5211.94	6955.05	2928.42	7325.35	3853.54	3244.25	4349.7	5147.32	4621.23	6522.92	4862.05	3039.72	0.315213
POS	0.97_337.3359n	HMDB0244507	C22H43NO	13-Docosenamide	Organic compounds	Lipids and lipid-like molecules	Fatty Acyls	Fatty amides	604528	1.02411e+06	592244	459452	540358	446412	594135	534108	507416	933275	502861	953963	1.07184e+06	1.31985e+06	620126	797496	799763	788961	997371	920044	1.58458e+06	648769	918660	579766	501162	3.46512e+06	976113	425834	451084	1.02001e+06	1.07121e+06	720107	1.03186e+06	729329	1.12463e+06	674063	897624	1.48894e+06	612728	2.33184e+06	1.02801
POS	10.67_473.0629n	HMDB0254843	C20H13F6N3O2S	Monepantel	Organic compounds	Benzenoids	Benzene and substituted derivatives	Benzoic acids and derivatives	5864.91	663.843	9883.77	5764.7	8631.05	6162.05	728.336	2730.6	3147.96	5360.76	2244.5	1012.28	2903.11	4012.74	1254.41	2767.98	1502.44	2051.55	1365.31	13756.2	5468.8	6715.81	2391.23	6923.56	6126.06	8950.33	2524.65	6175.84	10572.3	4943.29	3427.19	4108.47	5108.71	8821.45	3817.72	3536.78	3218.81	582.572	5896.62	705.805	0.887021
POS	0.99_188.1057n	HMDB0000784	C9H16O4	Azelaic acid	Organic compounds	Lipids and lipid-like molecules	Fatty Acyls	Fatty acids and conjugates	2418.86	3487.85	2943.54	1861.73	2459.6	2728.43	2331.19	2934.11	2578.02	2739.91	2749.52	3404.01	2668.68	3265.86	2743.45	2241.55	3277.33	2448.65	3281.1	2260.52	2220.28	1974.92	2428.97	2346.38	2421.46	15514.2	3014.02	1905.54	2536.49	2774.66	2504.39	2618.01	2720.83	3019.11	2948.76	2152.57	2726.17	2597.57	2184.52	3104.27	0.821305
POS	5.62_543.3348n	HMDB0010395	C28H50NO7P	LysoPC(20:4(5Z,8Z,11Z,14Z)/0:0)	Organic compounds	Lipids and lipid-like molecules	Glycerophospholipids	Glycerophosphocholines	1.05016e+06	832918	969943	695047	310391	427481	1.51786e+06	1.07244e+06	751264	1.23045e+06	825299	2.56582e+06	590532	549832	1.32714e+06	1.15599e+06	832985	1.45715e+06	1.16891e+06	2.04401e+06	563966	2.21833e+06	993208	2.09953e+06	786795	988669	541124	324840	1.70458e+06	536652	1.31516e+06	1.69694e+06	933989	1.25442e+06	1.3879e+06	800780	1.3076e+06	1.88107e+06	540436	479056	0.488942
POS	2.28_215.0805n	HMDB0012245	C10H9N5O	Kinetin	Organic compounds	Organoheterocyclic compounds	Imidazopyrimidines	Purines and purine derivatives	7331.21	7160.75	3885	12380.4	9786.03	7702.31	5946.23	6972.11	4895.38	4393.56	8011.38	4214.05	2548.27	1354.88	10712.5	2426.92	1160.7	4060.87	776.853	5313.35	7385.42	7374.42	4207.95	9025.16	11519.3	1.46329e-08	7752.29	9843.77	4050.62	17963.9	10768.9	5991.37	5277.74	4166.75	3252.22	10810.8	2246.79	5222.9	5266.16	9282.61	0.747069
POS	0.03_282.1689n	HMDB0061822	C12H26O7	Hexaethylene glycol	Organic compounds	Organic oxygen compounds	Organooxygen compounds	Ethers	56767.2	56113.4	48150.1	46433.1	42610.3	51444.1	52696.3	50352.1	42929.6	54170.8	52575.1	59434.4	68860.6	76356.6	59191	63590.8	77539.4	58577.4	75474.7	52215.5	50765.7	58573.4	65113.5	51497.2	44352	371882	55209.1	34819.5	44523.3	43099.5	44082.5	51952.3	50748.6	68766.9	45737.7	47756.2	56174.2	60766.1	52196.5	57023.7	0.793391
POS	8.44_472.0928m/z	HMDB0250063	C20H17N5O7S	4-(2,6-Dioxo-1-propyl-2,3,6,7-tetrahydro-1H-purin-8-yl)-benzenesulfonic acid 4-nitro-phenyl ester	Organic compounds	Organoheterocyclic compounds	Imidazopyrimidines	Purines and purine derivatives	14519.9	7391.06	5570.51	18757.5	5122.84	7634.89	3810.15	3597.28	2504.21	1432.14	1311.95	4716.44	4464.94	1498.56	4480.75	544.119	927.986	1.46329e-08	294.99	1.46329e-08	1527.5	1.46329e-08	955.161	1216.4	2162.74	1.46329e-08	1.46329e-08	2734.66	2524.36	608.134	387.654	1.46329e-08	1.46329e-08	417.816	1.46329e-08	1.46329e-08	1.46329e-08	1.46329e-08	1.46329e-08	1.46329e-08	1.76094
POS	8.47_104.0711m/z	HMDB0240288	C4H11NO3	Tromethamine	Organic compounds	Organic nitrogen compounds	Organonitrogen compounds	Amines	75158.7	87823.5	89702	117300	95787.7	182122	58703.7	65880.5	118696	109314	68447.2	48160.1	76083.4	57048.9	69744.7	101825	55071.9	59517.5	70562.2	118327	102739	65424.7	78418.1	126456	146196	144184	76416.9	106080	103205	97341.1	140506	64735.5	55432.8	83079.6	88417	135748	129228	122217	179859	59561.1	0.92194
POS	8.45_434.1367m/z	HMDB0260336	C19H18FN7O3	Acetamide, N-(((5S)-3-(3-fluoro-4-(6-(1-methyl-1H-tetrazol-5-yl)-3-pyridinyl)phenyl)-2-oxo-5-oxazolidinyl)methyl)-	Organic compounds	Organoheterocyclic compounds	Pyridines and derivatives	Phenylpyridines	65455.2	28119.3	37477.5	67590	30283.7	37741.6	25117	23208.5	30216.3	23489.6	24988.1	17544.7	12513.3	8897.42	30412.9	10349.1	6486.79	18130.9	5966.26	9857.13	18689.2	16624.8	16418.8	22967.3	21463.3	17676.1	29708.1	33171.2	34035.3	19224.7	10728.2	11500.1	6534.8	6716.13	11206.7	10193.1	9672.9	4608.67	12483.5	6373.01	1.8862
POS	9.61_217.1559m/z	HMDB0032913	C13H22O	4-(2,6,6-Trimethyl-1-cyclohexen-1-yl)-2-butanone	Organic compounds	Lipids and lipid-like molecules	Prenol lipids	Sesquiterpenoids	333.704	465.807	229.485	5295	3984.41	482.376	3214.76	3288.33	1041.19	603.767	611.956	217.067	327.729	2460.52	382.763	422.814	2289.23	307.365	292.123	839.183	403.049	3426.48	797.289	150.447	126.92	1.46329e-08	142.938	4404.71	3485.43	225.953	718.01	425.809	187.202	392.276	149.121	2701.1	320.216	353.52	621.381	1014.93	0.734759
POS	8.45_72.0812m/z	HMDB0032231	C4H11NO	Dimethylethanolamine	Organic compounds	Organic nitrogen compounds	Organonitrogen compounds	Amines	94474.3	54247.5	65350.4	106150	70126.2	88046	62732.3	70487.9	102281	76644.9	88923.1	65986	54033.8	54362.3	98264.4	55854.4	50580.2	76162.8	50791.1	56172	74251.8	83425.8	83697	102406	104784	155729	79622.7	108082	106865	87242.5	79868.4	73247	56371.1	69329.8	79270.7	104563	68837.2	92082.1	96170.4	101170	1.13213
POS	9.58_247.1303m/z	HMDB0036583	C13H20O3	Methyl jasmonate	Organic compounds	Lipids and lipid-like molecules	Fatty Acyls	Lineolic acids and derivatives	88.4878	70.5758	429.389	61.611	1.46329e-08	118.224	1.46329e-08	1.46329e-08	568.987	286.465	238.808	33.1554	217.266	1.46329e-08	28.4594	106.603	1.46329e-08	1.46329e-08	91.5872	107.075	342.5	498.396	2714.01	245.101	292.111	370.899	382.263	279.15	153.824	116.692	277.902	480.235	31.4264	1.46329e-08	176.354	1.46329e-08	104.468	41.7286	148.033	440.674	0.965129
POS	9.76_230.0971m/z	HMDB0246755	C17H11N	Benzo[c]phenanthridine	Organic compounds	Organoheterocyclic compounds	Quinolines and derivatives	Benzoquinolines	6137.48	21267.4	48220.7	10794	8715.12	6686.38	16882.7	46393.9	25504.2	24872.7	34727.3	39523.6	4468.07	5611.17	19384.3	25588	3212.09	90737	2744.28	3215.02	6862.42	17853.2	16221.6	25721.7	24142.4	18.8931	20977.9	66820.2	31699	10362.5	7495.34	26612.8	46016.6	4212	44901.4	5479.96	2822.9	5276.58	5599.81	64544.9	0.741125
POS	8.43_323.2190m/z	HMDB0011531	C17H32O4	MG(0:0/14:1(9Z)/0:0)	Organic compounds	Lipids and lipid-like molecules	Glycerolipids	Monoradylglycerols	35604.8	21739.2	11320.6	19053.2	16515.2	21164	15102.7	24412.8	24615.2	19229.9	21778.3	8324.41	7483.67	5300.75	31120	22966.5	6036.87	19012.6	4653.47	12249.1	10373.9	31581.7	18576.4	23946.7	25924.5	1.46329e-08	10443.7	15315.3	42257.6	16074.8	30779.9	10911	8367.59	9085.11	21195.7	58026.5	1526.49	19959.8	19221.3	18842.2	0.749688
[truncated: 1,463 more rows]
[truncated: 3 more columns]

## Sheet: Supplement Table 2C
Supplement Table 2：Results of the analysis of differences in lipid NEG
[truncated: 1,011 more rows]
[truncated: 2 more columns]

## Sheet: Supplement Table 2D
Supplement Table 2：Results of the analysis of differences in lipid POS
[truncated: 1,978 more rows]
[truncated: 2 more columns]
